# Supplementary material for: Single‐Cell RNA‐seq Reveals a Developmental Hierarchy Super‐Imposed Over Subclonal Evolution in the Cellular Ecosystem of Prostate Cancer
Source: Adv Sci (Weinh). 2022 Mar 24;9(15):2105530. doi: 10.1002/advs.202105530 (PMC9131431; doi:10.1002/advs.202105530)
Supplement: Supplementary file 2 — Supplemental Video 1 [file ADVS-9-2105530-s004.xlsx]

## Sheet: Sheet1
Patients #	Age	Pre-operative PSA (ng/mL)	Biopsy_Gleason_score	pGleason_score	WHO/ISUP	pT	pN	pM	Tumor_thrombus
P1	64	36.311	4+5	4+5	5	T3b	N0	Mx	-
P2	67	14.688	3+4	3+4	2	T3a	N0	Mx	-
P3	65	17.065	4+5	4+5	5	T3b	N0	Mx	-
P4	74	37.343	4+4	4+3	3	T3b	N0	Mx	-
P5	58	43.92	4+3	4+3	3	T3a	N0	Mx	-
P6	66	17.62	4+3	4+3	3	T2c	N0	Mx	-
P7	72	6.988	4+5	4+5	5	T3a	Nx	Mx	-
P8	58	8.52	4+5	4+5	5	T2c	N0	Mx	-
P9	76	9.7	4+3	3+3	1	T2a	N0	Mx	-
P10	67	15.3	4+5	3+4	2	T2c	N0	Mx	-
P11	64	32.49	4+3	3+4	2	T2c	Nx	Mx	-
P12	76	21.48	3+4	3+4	2	T2c	Nx	Mx	-
P13	82	20.78	4+5	3+5	4	T2c	Nx	Mx	LV1
P14	71	7.12	4+3	3+4	2	T2c	Nx	Mx	-
