# Supplementary material for: Single‐Cell RNA‐seq Reveals a Developmental Hierarchy Super‐Imposed Over Subclonal Evolution in the Cellular Ecosystem of Prostate Cancer
Source: Adv Sci (Weinh). 2022 Mar 24;9(15):2105530. doi: 10.1002/advs.202105530 (PMC9131431; doi:10.1002/advs.202105530)
Supplement: Supplementary file 3 — Supplemental Video 2 [file ADVS-9-2105530-s003.xlsx]

## Sheet: Epithelial
Gene	p_val	avg_logFC	pct.1	pct.2	p_val_adj
KLK3	0	2.80129	0.784	0.56	0
MSMB	0	2.63152	0.828	0.703	0
KLK2	0	2.42073	0.776	0.54	0
AZGP1	0	2.22648	0.884	0.69	0
ACPP	0	2.20459	0.756	0.558	0
KRT19	0	2.10234	0.932	0.911	0
CLDN4	0	2.04878	0.943	0.915	0
WFDC2	0	2.02597	0.921	0.885	0
OLFM4	0	1.9248	0.924	0.908	0
ELF3	0	1.92129	0.942	0.904	0
MMP7	0	1.89861	0.926	0.888	0
TACSTD2	0	1.79734	0.931	0.885	0
FXYD3	0	1.77396	0.886	0.752	0
KRT8	0	1.71061	0.9	0.812	0
KRT18	0	1.68422	0.896	0.775	0
SLPI	0	1.65953	0.955	0.848	0
LTF	0	1.61055	0.875	0.829	0
SPINT2	0	1.54604	0.941	0.764	0
KRT7	0	1.51882	0.951	0.873	0
KRT17	0	1.49182	0.89	0.878	0
TSPAN1	0	1.41528	0.845	0.628	0
SORD	0	1.39727	0.859	0.606	0
CLDN3	0	1.39552	0.866	0.72	0
AGR2	0	1.37232	0.863	0.736	0
GDF15	0	1.3341	0.804	0.781	0
PERP	0	1.31191	0.896	0.775	0
PLA2G2A	0	1.29683	0.662	0.539	0
MT1X	0	1.26761	0.953	0.812	0
LCN2	0	1.25921	0.878	0.837	0
ZG16B	0	1.20329	0.888	0.675	0
NKX3-1	0	1.19099	0.64	0.503	0
SCGB1A1	0	1.18333	0.744	0.684	0
LRRC26	0	1.16724	0.73	0.495	0
MT1G	0	1.14023	0.814	0.628	0
NUPR1	0	1.1253	0.898	0.744	0
KLK4	0	1.1188	0.687	0.432	0
MIR205HG	0	1.10395	0.882	0.846	0
RARRES1	0	1.09881	0.916	0.809	0
SFN	0	1.09791	0.837	0.829	0
KRT15	0	1.07079	0.889	0.886	0
SLC44A4	0	1.06711	0.857	0.701	0
SERPINA3	0	1.05773	0.905	0.841	0
EPCAM	0	1.04837	0.898	0.622	0
TRGC1	0	1.04634	0.679	0.497	0
PIGR	0	1.03509	0.836	0.761	0
CKB	0	1.03479	0.795	0.636	0
TMPRSS2	0	1.03333	0.747	0.522	0
XBP1	0	1.02964	0.867	0.82	0
DCXR	0	1.02254	0.877	0.675	0
GPRC5A	0	1.01637	0.938	0.828	0
C15orf48	0	1.00465	0.846	0.75	0
SCGB3A1	0	0.997017	0.759	0.698	0
KRT13	0	0.99286	0.857	0.883	0
CFB	0	0.981463	0.934	0.787	0
AQP3	0	0.961444	0.881	0.773	0
SELENOP	0	0.96024	0.873	0.779	0
NEDD4L	0	0.957902	0.863	0.702	0
CLDN7	0	0.952767	0.906	0.748	0
CXCL17	0	0.923063	0.9	0.839	0
TMEM141	0	0.918075	0.885	0.709	0
STEAP2	0	0.912426	0.657	0.515	0
TNFSF10	0	0.909937	0.877	0.749	0
PART1	0	0.909006	0.733	0.449	0
MGST1	0	0.89984	0.842	0.611	0
RDH11	0	0.895511	0.74	0.7	0
CRABP2	0	0.889827	0.899	0.805	0
DSP	0	0.889531	0.876	0.774	0
KRT5	0	0.887904	0.931	0.892	0
SPDEF	0	0.885398	0.76	0.512	0
TSPAN8	0	0.882168	0.698	0.641	0
LGALS3	0	0.877069	0.93	0.839	0
S100P	0	0.875053	0.917	0.877	0
CXADR	0	0.858497	0.919	0.712	0
ATP1B1	0	0.857259	0.902	0.707	0
SLC45A3	0	0.857239	0.709	0.469	0
ID1	0	0.841946	0.898	0.896	0
KLF5	0	0.840617	0.924	0.806	0
H2AFJ	0	0.840166	0.819	0.83	0
EHF	0	0.837961	0.917	0.693	0
MDK	0	0.833987	0.888	0.787	0
SOX9	0	0.832334	0.931	0.802	0
FOXA1	0	0.82932	0.785	0.565	0
DBI	0	0.793576	0.871	0.822	0
CDH1	0	0.791388	0.845	0.643	0
P4HB	0	0.775074	0.881	0.834	0
SAA1	0	0.762253	0.931	0.856	0
MT1H	0	0.747448	0.859	0.644	0
TBX3	0	0.746605	0.812	0.66	0
STEAP1	0	0.746276	0.808	0.554	0
ANXA2	0	0.743387	0.905	0.851	0
SLC39A6	0	0.742467	0.811	0.664	0
HEBP2	0	0.7419	0.841	0.755	0
SERINC2	0	0.739939	0.924	0.772	0
TMEM238	0	0.736197	0.87	0.72	0
KLK11	0	0.728936	0.721	0.501	0
MLPH	0	0.724861	0.835	0.666	0
PPP1R1B	0	0.719981	0.87	0.726	0
PHLDA2	0	0.718685	0.846	0.836	0
SPINT1	0	0.706931	0.886	0.716	0
VEGFA	0	0.70458	0.917	0.698	0
SDC4	0	0.698649	0.858	0.745	0
SEC11C	0	0.697192	0.765	0.717	0
PLPP5	0	0.695515	0.851	0.652	0
CXCL1	0	0.686992	0.802	0.763	0
TPD52	0	0.682373	0.794	0.636	0
CD24	0	0.674726	0.82	0.712	0
DHRS7	0	0.674497	0.794	0.782	0
ALDH1A3	0	0.669663	0.781	0.581	0
FAM3B	0	0.666778	0.776	0.574	0
PTPRF	0	0.661719	0.788	0.669	0
CP	0	0.661137	0.932	0.789	0
DHCR24	0	0.658156	0.864	0.693	0
KIAA1324	0	0.65716	0.675	0.529	0
C19orf33	0	0.655362	0.849	0.76	0
PRAC1	0	0.654593	0.664	0.527	0
S100A2	0	0.647762	0.741	0.756	0
ATF3	0	0.635035	0.929	0.924	0
RHOV	0	0.629875	0.908	0.817	0
SMIM22	0	0.626079	0.837	0.617	0
RNASE4	0	0.623028	0.813	0.611	0
RAMP1	0	0.617646	0.717	0.536	0
MT1F	0	0.616335	0.831	0.719	0
F3	0	0.603364	0.797	0.725	0
CREB3L4	0	0.599646	0.677	0.53	0
PLPP2	0	0.59505	0.87	0.774	0
GALNT7	0	0.595031	0.782	0.662	0
EFNA1	0	0.59462	0.873	0.762	0
PDLIM5	0	0.590988	0.756	0.696	0
ERBB3	0	0.58883	0.871	0.632	0
RAB25	0	0.584915	0.772	0.664	0
PI3	0	0.583232	0.925	0.786	0
HOXB13	0	0.581962	0.749	0.446	0
MPZL2	0	0.58126	0.866	0.824	0
H1F0	0	0.580811	0.857	0.708	0
ANXA3	0	0.570315	0.735	0.691	0
NEFH	0	0.569555	0.647	0.418	0
HOMER2	0	0.569086	0.832	0.555	0
PMEPA1	0	0.568234	0.789	0.61	0
CYB5A	0	0.563896	0.701	0.688	0
NRARP	0	0.559921	0.921	0.846	0
S100A14	0	0.557991	0.84	0.762	0
MARCKSL1	0	0.554022	0.88	0.82	0
SLC12A2	0	0.553783	0.714	0.624	0
VSIG2	0	0.55375	0.841	0.603	0
LXN	0	0.547263	0.855	0.702	0
KRTCAP3	0	0.544482	0.738	0.61	0
MME	0	0.543226	0.701	0.48	0
LINC01297	0	0.543111	0.755	0.464	0
SCUBE2	0	0.542883	0.904	0.67	0
SMIM14	0	0.541686	0.846	0.726	0
C19orf48	0	0.541463	0.753	0.61	0
UPK3A	0	0.541151	0.755	0.578	0
SPINT1-AS1	0	0.539061	0.776	0.607	0
ARG2	0	0.538148	0.704	0.664	0
GMNN	0	0.537729	0.824	0.742	0
DEFB1	0	0.536562	0.843	0.805	0
PDZK1IP1	0	0.53119	0.854	0.648	0
IDH1	0	0.530974	0.784	0.725	0
CCND1	0	0.530483	0.77	0.642	0
HES1	0	0.530252	0.839	0.814	0
GMPR	0	0.525297	0.757	0.522	0
MT2A	0	0.517106	0.927	0.835	0
TCEA3	0	0.513131	0.783	0.587	0
ERGIC1	0	0.5102	0.796	0.676	0
RBM47	0	0.508384	0.82	0.677	0
GOLM1	0	0.506322	0.755	0.567	0
ALCAM	0	0.506073	0.871	0.72	0
KRT23	0	0.503147	0.773	0.716	0
TMC5	0	0.502992	0.839	0.672	0
CSTB	0	0.50139	0.916	0.86	0
MAFF	0	0.500839	0.859	0.81	0
SOD2	0	0.499066	0.955	0.868	0
SDC1	0	0.499003	0.868	0.86	0
TXN	0	0.497044	0.905	0.861	0
ERRFI1	0	0.496846	0.878	0.793	0
ASS1	0	0.493581	0.883	0.803	0
FASN	0	0.490997	0.802	0.579	0
NCAPD3	0	0.490236	0.735	0.649	0
MAL2	0	0.489453	0.793	0.689	0
CREB3L1	0	0.486578	0.773	0.665	0
HIST1H2AC	0	0.486245	0.805	0.743	0
SNHG29	0	0.486022	0.886	0.92	0
THSD4	0	0.482553	0.864	0.606	0
DPP4	0	0.478425	0.777	0.575	0
MESP1	0	0.476864	0.626	0.504	0
MUC1	0	0.474137	0.894	0.769	0
NFIX	0	0.472758	0.85	0.657	0
PI15	0	0.471049	0.878	0.681	0
IRF6	0	0.467533	0.825	0.776	0
GSTA1	0	0.464873	0.766	0.611	0
ARFGEF3	0	0.464629	0.747	0.476	0
MUC4	0	0.45924	0.914	0.816	0
SCNN1A	0	0.456353	0.921	0.715	0
CRACR2B	0	0.452963	0.816	0.713	0
PRSS8	0	0.452237	0.809	0.737	0
TMEM54	0	0.451674	0.776	0.688	0
NME4	0	0.450212	0.681	0.633	0
TSPAN6	0	0.45003	0.882	0.744	0
ABHD2	0	0.448442	0.785	0.694	0
BACE2	0	0.445662	0.854	0.703	0
GREB1	0	0.445137	0.807	0.541	0
CRNDE	0	0.443148	0.821	0.687	0
ATP2C1	0	0.44303	0.808	0.657	0
PPP3CA	0	0.441388	0.751	0.69	0
MAOA	0	0.436454	0.852	0.775	0
IRX3	0	0.432833	0.851	0.707	0
DSG2	0	0.432407	0.809	0.57	0
ZNF532	0	0.430516	0.769	0.619	0
PLPP1	0	0.428063	0.792	0.68	0
TNFAIP2	0	0.426661	0.888	0.739	0
HIST1H1C	0	0.426363	0.718	0.678	0
PAK1IP1	0	0.425949	0.751	0.646	0
PSCA	0	0.424921	0.761	0.718	0
TRIM29	0	0.42345	0.913	0.848	0
REXO2	0	0.421774	0.779	0.703	0
MT1M	0	0.421664	0.853	0.687	0
SEMA3C	0	0.417676	0.818	0.64	0
PRSS22	0	0.415622	0.769	0.756	0
ANKH	0	0.411565	0.787	0.702	0
LMO7	0	0.409912	0.745	0.648	0
MYBPC1	0	0.409399	0.754	0.523	0
S100A16	0	0.407478	0.761	0.813	0
TFCP2L1	0	0.406629	0.928	0.812	0
ACSL3	0	0.406582	0.803	0.71	0
ANPEP	0	0.404746	0.683	0.542	0
TM7SF2	0	0.404725	0.752	0.571	0
SEZ6L2	0	0.404205	0.809	0.566	0
STEAP4	0	0.40213	0.781	0.547	0
SOX4	0	0.398992	0.795	0.795	0
RND3	0	0.398026	0.822	0.772	0
CLDN1	0	0.397966	0.863	0.693	0
FAM3D	0	0.396034	0.81	0.527	0
LAMB3	0	0.395134	0.879	0.806	0
COLCA1	0	0.394459	0.836	0.779	0
TMEM265	0	0.394048	0.845	0.617	0
SLC4A4	0	0.39345	0.696	0.485	0
RASD1	0	0.392075	0.779	0.736	0
BNIP3	0	0.390906	0.643	0.58	0
MT1E	0	0.388634	0.81	0.667	0
ZNF761	0	0.388577	0.662	0.59	0
RAB3B	0	0.38854	0.717	0.5	0
CDKN1C	0	0.383462	0.883	0.807	0
ABCC4	0	0.383063	0.654	0.614	0
GLMP	0	0.380762	0.763	0.642	0
AP1M2	0	0.379866	0.79	0.609	0
ANO7	0	0.379722	0.723	0.466	0
EGR1	0	0.375643	0.891	0.874	0
LYPD3	0	0.375396	0.808	0.764	0
GABRP	0	0.373729	0.914	0.851	0
ENTPD5	0	0.372366	0.751	0.676	0
SLC40A1	0	0.371177	0.861	0.624	0
TSPAN13	0	0.370699	0.788	0.627	0
LRATD1	0	0.36967	0.8	0.654	0
TRIB1	0	0.368144	0.857	0.779	0
RAB11FIP1	0	0.366461	0.912	0.783	0
AC127526.5	0	0.366358	0.775	0.656	0
RNF39	0	0.364174	0.933	0.857	0
EPHA2	0	0.36282	0.873	0.733	0
FAAH	0	0.359558	0.768	0.568	0
FOXQ1	0	0.358484	0.842	0.76	0
DMKN	0	0.357963	0.789	0.663	0
PGM3	0	0.352325	0.763	0.675	0
SHROOM1	0	0.350799	0.834	0.663	0
C1orf116	0	0.349609	0.709	0.492	0
TRAF4	0	0.349572	0.802	0.688	0
MB	0	0.348474	0.754	0.537	0
PITX1	0	0.34839	0.887	0.682	0
CXCL2	0	0.34831	0.825	0.796	0
AP003498.2	0	0.346561	0.768	0.635	0
PDE8B	0	0.343094	0.822	0.557	0
MUC20	0	0.341526	0.624	0.682	0
POTEM	0	0.340716	0.519	0.264	0
BMPR1B	0	0.340138	0.601	0.387	0
SERPINB3	0	0.338797	0.887	0.762	0
PRRG4	0	0.338773	0.89	0.765	0
CYB561	0	0.338653	0.804	0.629	0
USP54	0	0.336422	0.822	0.638	0
PDLIM4	0	0.336305	0.783	0.791	0
FHL2	0	0.330983	0.771	0.686	0
RHPN2	0	0.330593	0.74	0.5	0
MBOAT2	0	0.330514	0.724	0.541	0
PTGR1	0	0.328267	0.675	0.595	0
AR	0	0.327859	0.76	0.56	0
WEE1	0	0.327071	0.821	0.758	0
SLC26A4	0	0.326874	0.893	0.595	0
MCCC2	0	0.326546	0.762	0.697	0
KRT16	0	0.325215	0.867	0.86	0
CYP3A5	0	0.324625	0.861	0.641	0
PHGDH	0	0.323853	0.613	0.596	0
GPX2	0	0.319857	0.847	0.809	0
SHROOM3	0	0.31983	0.72	0.54	0
TUSC3	0	0.317992	0.694	0.581	0
NECTIN4	0	0.317979	0.846	0.681	0
CITED4	0	0.317118	0.819	0.798	0
NPC2	0	0.317068	0.927	0.818	0
HBEGF	0	0.315664	0.779	0.749	0
BCAS1	0	0.314486	0.739	0.517	0
SLC15A2	0	0.312727	0.82	0.668	0
PCCA-DT	0	0.312071	0.77	0.614	0
SYT7	0	0.310135	0.671	0.44	0
ADIRF	0	0.309617	0.859	0.782	0
MUC3A	0	0.305732	0.762	0.594	0
ANGPTL4	0	0.305533	0.866	0.748	0
ITPKC	0	0.301228	0.794	0.778	0
CTSD	0	0.29878	0.915	0.878	0
ZNF827	0	0.294968	0.805	0.594	0
PRR15L	0	0.293868	0.84	0.741	0
CYP27A1	0	0.291529	0.802	0.604	0
PHLDA3	0	0.291394	0.71	0.704	0
HMGCS2	0	0.291365	0.583	0.371	0
ITGB8	0	0.291153	0.893	0.725	0
NTN4	0	0.289158	0.847	0.749	0
SLC14A1	0	0.287857	0.738	0.653	0
GPT2	0	0.287562	0.75	0.533	0
GRN	0	0.285689	0.9	0.767	0
CYP4B1	0	0.284075	0.877	0.696	0
BASP1	0	0.280143	0.803	0.649	0
KRT14	0	0.279617	0.614	0.526	0
KCNQ1OT1	0	0.277102	0.888	0.789	0
FTH1	0	0.276469	0.993	0.988	0
TMEM45B	0	0.275989	0.82	0.683	0
TFAP2A	0	0.271653	0.802	0.612	0
NAAA	0	0.269304	0.745	0.662	0
KIF5C	0	0.26891	0.688	0.482	0
LGMN	0	0.265059	0.83	0.739	0
SAA2	0	0.26492	0.918	0.761	0
FLRT3	0	0.264409	0.875	0.765	0
CCK	0	0.263035	0.6	0.389	0
HGD	0	0.260532	0.624	0.411	0
SERPINB5	0	0.258514	0.759	0.752	0
KCNK1	0	0.257823	0.836	0.666	0
PEBP4	0	0.256375	0.717	0.649	0
RASEF	0	0.255117	0.71	0.566	0
GRB7	0	0.25425	0.843	0.748	0
AVPI1	0	0.253633	0.799	0.753	0
AP001816.1	0	0.253116	0.69	0.643	0
ELK4	0	0.252353	0.783	0.636	0
CRYAB	0	0.25209	0.823	0.767	0
ASRGL1	0	0.251824	0.763	0.632	0
TRPV6	0	0.250667	0.698	0.419	0
HIST1H2BG	0	0.250453	0.848	0.723	0
TNFRSF12A	1.08854e-297	0.360403	0.765	0.726	2.17707e-294
CRYM	3.57613e-272	0.292279	0.573	0.497	7.15226e-269
PRDX4	2.29045e-258	0.297377	0.783	0.744	4.58091e-255
NPY	1.56545e-257	0.565452	0.546	0.39	3.1309e-254
ALOX15B	6.95701e-231	0.255472	0.554	0.34	1.3914e-227
HSD17B4	7.82521e-227	0.28926	0.713	0.688	1.56504e-223
CERS4	1.79281e-200	0.263022	0.611	0.573	3.58562e-197
SMS	2.43856e-200	0.388727	0.666	0.637	4.87712e-197
GADD45G	2.76465e-193	0.285462	0.813	0.818	5.5293e-190
IFI6	2.72985e-185	0.312982	0.811	0.785	5.45969e-182
DDT	7.68113e-184	0.387617	0.807	0.852	1.53623e-180
TRPM4	4.68688e-177	0.375285	0.568	0.484	9.37375e-174
CPE	1.21258e-176	0.498025	0.679	0.727	2.42515e-173
LRRC75A	7.0467e-131	0.354767	0.419	0.486	1.40934e-127
TFF3	2.12055e-120	0.514767	0.527	0.429	4.24109e-117
TFF1	6.98485e-120	0.301772	0.551	0.494	1.39697e-116
NCOA7	1.40734e-117	0.356534	0.837	0.779	2.81468e-114
IER3	1.29701e-114	0.301414	0.895	0.888	2.59403e-111
IER2	7.30177e-103	0.402072	0.91	0.937	1.46035e-99
ADM	1.31307e-97	0.272985	0.774	0.812	2.62614e-94
SPOCK1	3.86158e-64	0.269427	0.446	0.465	7.72316e-61
ODC1	1.09213e-58	0.331283	0.708	0.731	2.18427e-55
HBA2	5.81249e-55	0.336861	0.369	0.354	1.1625e-51
LY6E	3.00187e-45	0.419929	0.889	0.898	6.00374e-42
ZFP36L1	1.70609e-33	0.422965	0.935	0.906	3.41217e-30
PCAT4	1.14573e-13	0.291723	0.454	0.386	2.29146e-10
DMXL1	1.09059e-12	0.276393	0.597	0.666	2.18119e-09
SLC30A4	2.94993e-05	0.297028	0.502	0.525	0.0589985
TNNC2	0.00376672	0.403738	0.427	0.401	1
FOLH1	0.20549	0.436794	0.461	0.408	1

## Sheet: Endothelial
Gene	p_val	avg_logFC	pct.1	pct.2	p_val_adj
ACKR1	0	2.44587	0.953	0.696	0
IFI27	0	2.43764	0.975	0.63	0
VWF	0	2.42863	0.949	0.718	0
CCL14	0	2.23324	0.86	0.638	0
AQP1	0	2.20465	0.973	0.693	0
RAMP2	0	2.19745	0.964	0.66	0
SPARCL1	0	2.17746	0.984	0.754	0
PECAM1	0	2.16761	0.985	0.726	0
PLVAP	0	2.16655	0.917	0.66	0
HSPG2	0	2.08343	0.983	0.783	0
A2M	0	2.06851	0.987	0.725	0
LIFR	0	2.0641	0.95	0.631	0
CALCRL	0	2.03112	0.969	0.631	0
RNASE1	0	2.00978	0.964	0.656	0
CLDN5	0	1.97619	0.955	0.639	0
ENG	0	1.93811	0.97	0.672	0
ADGRL4	0	1.86097	0.957	0.615	0
HYAL2	0	1.83357	0.977	0.676	0
SELE	0	1.82005	0.772	0.651	0
PTPRB	0	1.80407	0.964	0.688	0
CD93	0	1.79537	0.975	0.694	0
RAMP3	0	1.77113	0.927	0.668	0
EGFL7	0	1.77065	0.956	0.692	0
CAVIN2	0	1.76563	0.955	0.655	0
FLT1	0	1.74294	0.921	0.53	0
SPRY1	0	1.73405	0.906	0.649	0
GSN	0	1.72928	0.979	0.773	0
COL15A1	0	1.71531	0.954	0.647	0
PODXL	0	1.70017	0.945	0.589	0
SLCO2A1	0	1.69176	0.961	0.654	0
IGFBP4	0	1.68905	0.964	0.726	0
TM4SF1	0	1.67099	0.97	0.71	0
SLC9A3R2	0	1.65863	0.89	0.661	0
EMCN	0	1.64112	0.932	0.648	0
MMRN2	0	1.59939	0.966	0.648	0
TIMP3	0	1.59468	0.975	0.769	0
TSPAN7	0	1.5739	0.948	0.591	0
ENPP2	0	1.55995	0.882	0.656	0
TCF4	0	1.55574	0.948	0.726	0
DEPP1	0	1.54395	0.968	0.785	0
CLEC14A	0	1.51423	0.922	0.499	0
SPARC	0	1.48262	0.952	0.696	0
PRSS23	0	1.47312	0.927	0.673	0
INSR	0	1.46631	0.931	0.728	0
CD34	0	1.45315	0.92	0.679	0
GNG11	0	1.43832	0.919	0.679	0
HEG1	0	1.43518	0.93	0.574	0
IGFBP7	0	1.4123	0.982	0.752	0
CCN2	0	1.40458	0.902	0.782	0
CYYR1	0	1.38999	0.933	0.53	0
SOX18	0	1.37914	0.903	0.602	0
S1PR1	0	1.37846	0.955	0.67	0
ECSCR	0	1.35778	0.929	0.57	0
COL4A1	0	1.35756	0.927	0.652	0
KCTD12	0	1.3542	0.962	0.761	0
CDH5	0	1.33978	0.934	0.613	0
THBD	0	1.32141	0.891	0.699	0
SLC2A3	0	1.27588	0.922	0.765	0
SOCS3	0	1.27531	0.909	0.834	0
EMP1	0	1.27367	0.903	0.713	0
ADGRF5	0	1.26835	0.893	0.658	0
ADCY4	0	1.26449	0.957	0.633	0
TGFBR3	0	1.26149	0.902	0.592	0
JAM2	0	1.24694	0.922	0.561	0
F8	0	1.23995	0.94	0.635	0
PIK3R3	0	1.23227	0.911	0.642	0
CAV1	0	1.23219	0.932	0.753	0
TGM2	0	1.22386	0.978	0.816	0
KLF2	0	1.21567	0.983	0.892	0
ESAM	0	1.20928	0.922	0.578	0
DIPK2B	0	1.19969	0.878	0.618	0
PALM2-AKAP2	0	1.18436	0.918	0.745	0
THSD7A	0	1.17876	0.923	0.468	0
VWA1	0	1.16835	0.901	0.728	0
TIE1	0	1.14281	0.943	0.616	0
ETS2	0	1.13001	0.933	0.789	0
ABCG2	0	1.12248	0.791	0.468	0
CLU	0	1.1142	0.948	0.832	0
VIM	0	1.1126	0.995	0.887	0
TM4SF18	0	1.10718	0.86	0.573	0
TFPI	0	1.09951	0.971	0.67	0
STC1	0	1.09598	0.818	0.501	0
ADAMTS1	0	1.09308	0.855	0.609	0
COL4A2	0	1.08712	0.938	0.723	0
PCAT19	0	1.07994	0.864	0.575	0
PLPP3	0	1.07584	0.85	0.668	0
NUAK1	0	1.06602	0.916	0.614	0
EDN1	0	1.05482	0.928	0.706	0
GJA1	0	1.05444	0.851	0.684	0
PLAT	0	1.04722	0.928	0.735	0
LEPR	0	1.0324	0.852	0.545	0
KDR	0	1.02885	0.829	0.642	0
LDB2	0	1.02884	0.883	0.558	0
IL33	0	1.02715	0.909	0.614	0
SOX17	0	1.02512	0.777	0.561	0
SELP	0	1.00841	0.917	0.643	0
EFNB2	0	0.998094	0.843	0.682	0
PLPP1	0	0.99248	0.909	0.678	0
PDLIM1	0	0.986076	0.966	0.804	0
PCDH17	0	0.982902	0.892	0.553	0
IL3RA	0	0.971473	0.925	0.658	0
ID3	0	0.958258	0.951	0.877	0
MYCT1	0	0.94313	0.89	0.563	0
ICAM2	0	0.939255	0.83	0.616	0
APOLD1	0	0.936369	0.839	0.641	0
LMCD1	0	0.930406	0.869	0.746	0
NNMT	0	0.92823	0.956	0.777	0
TMEM88	0	0.924592	0.814	0.576	0
TIMP2	0	0.923454	0.965	0.704	0
DLC1	0	0.919163	0.845	0.597	0
CD74	0	0.916342	0.988	0.907	0
POSTN	0	0.897844	0.91	0.771	0
FN1	0	0.889876	0.837	0.77	0
MMRN1	0	0.882629	0.922	0.653	0
FAM107A	0	0.878495	0.796	0.525	0
FAM167B	0	0.877712	0.841	0.553	0
NES	0	0.859029	0.83	0.563	0
FAM110D	0	0.856949	0.875	0.508	0
HLA-DRB5	0	0.8524	0.981	0.855	0
OLFM1	0	0.848649	0.892	0.598	0
ABL2	0	0.834963	0.921	0.67	0
ERG	0	0.829096	0.883	0.529	0
RND1	0	0.823651	0.748	0.692	0
C2CD4B	0	0.821176	0.664	0.621	0
GPM6A	0	0.816056	0.956	0.681	0
PMP22	0	0.81311	0.943	0.671	0
ARL15	0	0.81215	0.705	0.574	0
CCL23	0	0.808658	0.852	0.621	0
CNKSR3	0	0.799927	0.941	0.702	0
IFI44L	0	0.79376	0.888	0.786	0
TCIM	0	0.790284	0.819	0.642	0
PDK4	0	0.787417	0.922	0.84	0
HLA-DRB1	0	0.765779	0.967	0.811	0
DUSP6	0	0.764935	0.874	0.685	0
LRRC32	0	0.762473	0.83	0.655	0
GIMAP7	0	0.761818	0.903	0.692	0
MEIS2	0	0.757968	0.856	0.753	0
GRASP	0	0.732971	0.888	0.746	0
PLK2	0	0.726421	0.843	0.754	0
ID1	0	0.709436	0.943	0.888	0
VCAM1	0	0.70275	0.812	0.64	0
DLL4	0	0.687462	0.812	0.529	0
MECOM	0	0.684089	0.835	0.737	0
NCOA7	0	0.672112	0.843	0.788	0
MGP	0	0.671138	0.958	0.816	0
GBP4	0	0.67087	0.821	0.649	0
CFH	0	0.667735	0.949	0.706	0
SERPINE1	0	0.667269	0.958	0.816	0
CCDC3	0	0.650837	0.928	0.621	0
LCN6	0	0.650164	0.834	0.617	0
HES1	0	0.648622	0.868	0.813	0
FOXC1	0	0.646991	0.908	0.789	0
ADAMTS9	0	0.645634	0.817	0.728	0
MALL	0	0.627093	0.858	0.698	0
LHFPL6	0	0.614405	0.915	0.725	0
ICAM1	0	0.607523	0.808	0.791	0
MCAM	0	0.607374	0.932	0.665	0
CD200	0	0.604121	0.798	0.705	0
KCNN3	0	0.601623	0.84	0.545	0
ZNF385D	0	0.597835	0.906	0.533	0
FNIP2	0	0.580944	0.874	0.646	0
SEMA3G	0	0.578072	0.665	0.584	0
LTBP4	0	0.576245	0.831	0.736	0
EFNA1	0	0.573469	0.896	0.777	0
CCL2	0	0.569629	0.79	0.609	0
STAB1	0	0.56423	0.948	0.75	0
TNFRSF10D	0	0.563494	0.754	0.777	0
AKR1C3	0	0.556394	0.889	0.689	0
SNAI1	0	0.551924	0.83	0.754	0
VEGFC	0	0.549268	0.749	0.486	0
MMP2	0	0.546364	0.88	0.516	0
SOX7	0	0.541397	0.811	0.659	0
YPEL2	0	0.536298	0.863	0.752	0
NRN1	0	0.528957	0.774	0.46	0
CX3CL1	0	0.525699	0.755	0.733	0
SPRY4	0	0.516486	0.753	0.58	0
S100A16	0	0.512004	0.842	0.79	0
CXCL2	0	0.508632	0.851	0.797	0
PCSK5	0	0.507703	0.773	0.601	0
GGT5	0	0.502511	0.869	0.647	0
EGR1	0	0.496083	0.901	0.875	0
PDGFD	0	0.486043	0.737	0.552	0
ROBO1	0	0.481756	0.949	0.736	0
ADM5	0	0.479458	0.795	0.518	0
UPP1	0	0.475452	0.911	0.753	0
MYC	0	0.474606	0.897	0.812	0
PNP	0	0.472077	0.831	0.699	0
SERPINE2	0	0.469985	0.807	0.551	0
ADAMTS6	0	0.467562	0.876	0.599	0
FXYD6	0	0.463183	0.773	0.572	0
CTSC	0	0.461926	0.884	0.778	0
WARS	0	0.459874	0.732	0.67	0
TSPAN13	0	0.457959	0.785	0.655	0
ZNF503	0	0.450648	0.761	0.63	0
ANGPT2	0	0.450414	0.65	0.544	0
CCN1	0	0.449518	0.861	0.805	0
RBP5	0	0.44795	0.659	0.528	0
DAB2	0	0.441063	0.824	0.667	0
ADAMTS4	0	0.439715	0.772	0.637	0
C7	0	0.439624	0.856	0.495	0
IGFBP5	0	0.438258	0.76	0.679	0
ABI3BP	0	0.438	0.769	0.642	0
ELN	0	0.436552	0.733	0.548	0
MSX1	0	0.435358	0.679	0.583	0
CFAP20	0	0.433334	0.701	0.651	0
PDLIM5	0	0.432118	0.897	0.681	0
MAST4	0	0.43166	0.73	0.636	0
MGLL	0	0.430194	0.753	0.595	0
DDIT4	0	0.425945	0.983	0.932	0
FSCN1	0	0.425702	0.724	0.692	0
HLA-DMA	0	0.424834	0.897	0.748	0
DST	0	0.417715	0.899	0.668	0
NRP2	0	0.415795	0.835	0.625	0
SULF1	0	0.411239	0.838	0.714	0
PDGFB	0	0.407799	0.786	0.674	0
LCN10	0	0.400072	0.837	0.588	0
CSF3	0	0.399871	0.779	0.675	0
RCAN1	0	0.395401	0.665	0.592	0
CAVIN3	0	0.389387	0.798	0.666	0
LDLR	0	0.389328	0.758	0.684	0
EDNRB	0	0.3861	0.691	0.621	0
LAMA4	0	0.38605	0.84	0.612	0
IFI6	0	0.383569	0.865	0.78	0
TLR4	0	0.380191	0.826	0.706	0
FAM43A	0	0.378055	0.746	0.716	0
SGK1	0	0.36492	0.866	0.829	0
ZFP36L1	0	0.362119	0.948	0.909	0
NPR3	0	0.361877	0.679	0.401	0
SOX4	0	0.355449	0.855	0.784	0
INMT	0	0.35391	0.77	0.554	0
ANXA2	0	0.348341	0.971	0.849	0
PLA1A	0	0.347392	0.788	0.55	0
COX7A1	0	0.346511	0.732	0.49	0
RNF144B	0	0.344466	0.77	0.668	0
TSPAN2	0	0.34417	0.883	0.686	0
FMO2	0	0.334689	0.82	0.769	0
LINC00472	0	0.333401	0.765	0.572	0
NET1	0	0.316388	0.87	0.784	0
TNFRSF6B	0	0.313531	0.901	0.756	0
C1orf54	0	0.31267	0.775	0.544	0
MLKL	0	0.309729	0.721	0.701	0
S100A6	0	0.305823	0.991	0.96	0
CTSL	0	0.30389	0.874	0.679	0
HS3ST1	0	0.30368	0.782	0.509	0
GATA2	0	0.284599	0.8	0.621	0
ARC	0	0.282085	0.747	0.704	0
LIPA	0	0.277557	0.847	0.717	0
CYTL1	0	0.277437	0.582	0.381	0
SNCG	0	0.276711	0.747	0.761	0
PPP3CA	0	0.276532	0.887	0.676	0
TNFSF10	0	0.27567	0.866	0.772	0
LRATD1	0	0.270779	0.713	0.695	0
GRN	0	0.268231	0.958	0.779	0
MARCKSL1	0	0.264247	0.872	0.832	0
ITPKC	0	0.262955	0.879	0.766	0
CTHRC1	0	0.260937	0.869	0.668	0
RECQL	0	0.256332	0.815	0.634	0
AL592295.5	0	0.256003	0.758	0.698	0
MX1	2.41951e-274	0.255297	0.766	0.778	4.83903e-271
DUSP5	8.30878e-262	0.277292	0.827	0.858	1.66176e-258
RBP7	5.21438e-257	0.521538	0.614	0.618	1.04288e-253
CXCL12	5.32112e-255	0.392502	0.649	0.589	1.06422e-251
FBLN5	8.98055e-241	0.733363	0.679	0.604	1.79611e-237
RGS16	2.57414e-222	0.381363	0.771	0.766	5.14829e-219
HEY1	7.08185e-222	0.460455	0.613	0.621	1.41637e-218
CCN3	1.36791e-220	0.337734	0.614	0.584	2.73581e-217
IGFBP3	3.57939e-208	1.26379	0.787	0.801	7.15878e-205
CEACAM1	2.00915e-192	0.297196	0.676	0.765	4.0183e-189
HBEGF	1.14816e-183	0.330899	0.682	0.771	2.29631e-180
AKAP12	3.10621e-181	0.393659	0.633	0.612	6.21241e-178
PLLP	3.91934e-161	0.332436	0.642	0.612	7.83868e-158
EGR3	3.96261e-150	0.285497	0.659	0.689	7.92523e-147
FBLN2	1.48295e-72	0.553314	0.58	0.615	2.96589e-69
INHBB	1.25319e-66	0.331675	0.556	0.613	2.50639e-63
ICAM4	5.41943e-59	0.265745	0.571	0.618	1.08389e-55
BTNL9	1.58917e-47	0.427926	0.528	0.522	3.17835e-44
ESM1	0.000151269	0.27134	0.425	0.362	0.302539

## Sheet: Macrophage
Gene	p_val	avg_logFC	pct.1	pct.2	p_val_adj
C1QA	0	2.35212	0.818	0.562	0
HLA-DRA	0	2.34287	0.997	0.85	0
C1QB	0	2.31627	0.802	0.505	0
LYZ	0	2.25628	0.961	0.668	0
APOE	0	2.24836	0.798	0.631	0
TYROBP	0	2.19767	0.99	0.764	0
IFI30	0	2.1583	0.982	0.734	0
APOC1	0	2.14306	0.777	0.61	0
AIF1	0	2.0556	0.979	0.704	0
HLA-DPA1	0	2.04239	0.986	0.816	0
MS4A6A	0	2.03159	0.962	0.713	0
HLA-DPB1	0	1.9723	0.973	0.817	0
FCER1G	0	1.91297	0.98	0.688	0
S100A9	0	1.85747	0.96	0.888	0
IL1B	0	1.85677	0.903	0.624	0
C1QC	0	1.81828	0.795	0.505	0
HLA-DQA1	0	1.78998	0.934	0.739	0
HLA-DRB5	0	1.74272	0.987	0.862	0
HLA-DQB1	0	1.74097	0.951	0.698	0
MAFB	0	1.73301	0.959	0.761	0
CD74	0	1.7324	0.996	0.911	0
HLA-DRB1	0	1.71649	0.987	0.819	0
FTL	0	1.70917	0.999	0.986	0
CTSS	0	1.61006	0.969	0.804	0
CD68	0	1.58655	0.945	0.658	0
S100A8	0	1.48931	0.935	0.861	0
CTSB	0	1.45098	0.975	0.835	0
MS4A7	0	1.43195	0.881	0.601	0
IER5	0	1.42553	0.987	0.92	0
PSAP	0	1.41044	0.978	0.844	0
NPC2	0	1.39139	0.991	0.836	0
G0S2	0	1.38406	0.9	0.739	0
CD14	0	1.37337	0.924	0.702	0
HLA-DQA2	0	1.35026	0.954	0.852	0
FCGR2A	0	1.3331	0.938	0.613	0
CD163	0	1.31117	0.96	0.757	0
FCGR3A	0	1.30346	0.89	0.6	0
SPP1	0	1.2926	0.728	0.625	0
CCL3	0	1.28911	0.819	0.748	0
CTSZ	0	1.26182	0.973	0.821	0
LAPTM5	0	1.25905	0.982	0.818	0
CTSD	0	1.25701	0.938	0.884	0
GPNMB	0	1.25184	0.792	0.719	0
ITGB2	0	1.24496	0.973	0.769	0
TMEM176B	0	1.24381	0.959	0.747	0
HLA-DMA	0	1.23694	0.957	0.751	0
LST1	0	1.23629	0.965	0.652	0
RGS1	0	1.23565	0.889	0.693	0
CYBB	0	1.20287	0.932	0.617	0
COTL1	0	1.20146	0.983	0.808	0
TYMP	0	1.19925	0.977	0.854	0
CCL3L1	0	1.18422	0.818	0.643	0
HMOX1	0	1.17395	0.909	0.702	0
SPI1	0	1.15906	0.943	0.583	0
C1orf162	0	1.13798	0.959	0.769	0
MNDA	0	1.12414	0.96	0.659	0
CPVL	0	1.12052	0.936	0.659	0
MS4A4A	0	1.11364	0.893	0.645	0
HLA-DMB	0	1.1081	0.929	0.705	0
TIMP1	0	1.09562	0.977	0.863	0
RNASE6	0	1.08647	0.892	0.54	0
GRN	0	1.04869	0.961	0.79	0
CD83	0	1.04507	0.905	0.712	0
FGL2	0	1.03295	0.922	0.715	0
CALHM6	0	1.02314	0.888	0.675	0
EREG	0	1.01875	0.863	0.714	0
RGS2	0	1.00241	0.971	0.856	0
CSF1R	0	1.00023	0.878	0.567	0
SERPINA1	0	0.985329	0.935	0.774	0
CAPG	0	0.975899	0.915	0.709	0
IGSF6	0	0.948206	0.871	0.63	0
FCN1	0	0.944875	0.944	0.793	0
BAG3	0	0.944572	0.957	0.893	0
FABP5	0	0.93701	0.918	0.671	0
VSIG4	0	0.922441	0.913	0.544	0
IL18	0	0.919618	0.899	0.699	0
TMEM176A	0	0.917824	0.937	0.799	0
TENT5A	0	0.907517	0.931	0.813	0
FTH1	0	0.88988	0.999	0.988	0
TGFBI	0	0.854917	0.908	0.69	0
LAIR1	0	0.841939	0.93	0.615	0
OLR1	0	0.839996	0.884	0.593	0
IL10	0	0.830064	0.887	0.822	0
GPR34	0	0.815186	0.769	0.498	0
C3AR1	0	0.808969	0.872	0.622	0
CSTB	0	0.803855	0.962	0.867	0
BCL2A1	0	0.793951	0.921	0.734	0
LGALS1	0	0.791073	0.959	0.821	0
DAB2	0	0.787781	0.881	0.67	0
PLEK	0	0.784743	0.891	0.735	0
KCTD12	0	0.781954	0.962	0.773	0
SLC1A3	0	0.781263	0.869	0.532	0
PLIN2	0	0.779443	0.936	0.809	0
SIGLEC10	0	0.769455	0.912	0.661	0
DNAJA4	0	0.756191	0.931	0.847	0
ACP5	0	0.753368	0.862	0.595	0
PLXDC2	0	0.752607	0.886	0.682	0
LILRB4	0	0.751403	0.878	0.496	0
HSPA6	0	0.748805	0.963	0.877	0
LGALS2	0	0.745593	0.898	0.563	0
VCAN	0	0.743996	0.937	0.751	0
MSR1	0	0.739496	0.814	0.528	0
SGK1	0	0.734858	0.911	0.827	0
CD86	0	0.73108	0.88	0.582	0
PHACTR1	0	0.721867	0.877	0.73	0
44256	0	0.716836	0.904	0.687	0
CXCL16	0	0.71467	0.862	0.732	0
OGFRL1	0	0.710839	0.842	0.674	0
LY86	0	0.707224	0.844	0.57	0
CLEC7A	0	0.700224	0.879	0.69	0
TREM2	0	0.697785	0.772	0.529	0
C5AR1	0	0.696941	0.858	0.458	0
CCL20	0	0.692134	0.825	0.792	0
IER3	0	0.690306	0.954	0.883	0
GPR183	0	0.683447	0.84	0.645	0
FCGR1A	0	0.672439	0.861	0.607	0
RASSF4	0	0.66025	0.876	0.692	0
SLCO2B1	0	0.652949	0.784	0.481	0
CTSL	0	0.652921	0.832	0.695	0
MMP9	0	0.652823	0.757	0.645	0
RAB31	0	0.64005	0.895	0.708	0
FCGR2B	0	0.639113	0.824	0.483	0
LGMN	0	0.635853	0.81	0.762	0
FPR1	0	0.631218	0.919	0.774	0
ADAP2	0	0.626591	0.845	0.514	0
FBP1	0	0.625787	0.892	0.667	0
PLAUR	0	0.621229	0.857	0.655	0
OTUD1	0	0.617843	0.843	0.764	0
MPEG1	0	0.606689	0.808	0.54	0
PLAC8	0	0.606603	0.829	0.752	0
SLC8A1	0	0.604269	0.856	0.58	0
NR4A2	0	0.601154	0.887	0.781	0
TNFSF13B	0	0.599843	0.849	0.626	0
C3	0	0.596494	0.704	0.646	0
LIPA	0	0.592898	0.836	0.726	0
SNX10	0	0.592468	0.906	0.768	0
PLD4	0	0.587209	0.704	0.515	0
LY96	0	0.587031	0.896	0.736	0
SOD2	0	0.575764	0.97	0.886	0
ADA2	0	0.570675	0.837	0.538	0
CTSC	0	0.570638	0.954	0.777	0
HAVCR2	0	0.557987	0.848	0.709	0
SLC7A7	0	0.557439	0.851	0.533	0
HCK	0	0.556821	0.877	0.571	0
EMP3	0	0.554552	0.934	0.758	0
STAB1	0	0.554409	0.869	0.771	0
GM2A	0	0.552167	0.797	0.763	0
C15orf48	0	0.551015	0.885	0.767	0
CCL4L2	0	0.545875	0.811	0.785	0
GLIPR1	0	0.541772	0.929	0.794	0
PKIB	0	0.540461	0.798	0.57	0
LSP1	0	0.536917	0.914	0.803	0
NCF2	0	0.534866	0.856	0.631	0
AREG	0	0.534138	0.85	0.735	0
CXCL3	0	0.531964	0.808	0.673	0
TWISTNB	0	0.531035	0.872	0.781	0
CSF2RA	0	0.529691	0.811	0.662	0
ITGAX	0	0.52933	0.795	0.698	0
FGR	0	0.528823	0.892	0.67	0
CXCL8	0	0.525863	0.863	0.768	0
GAPT	0	0.520778	0.881	0.732	0
CD1E	0	0.519568	0.797	0.495	0
TKT	0	0.516162	0.91	0.728	0
P2RY13	0	0.512121	0.812	0.603	0
CD84	0	0.508619	0.861	0.734	0
AKR1B1	0	0.503921	0.819	0.662	0
CFD	0	0.496133	0.777	0.552	0
MRC1	0	0.495957	0.788	0.544	0
ALOX5AP	0	0.492495	0.927	0.849	0
S100A12	0	0.489837	0.919	0.714	0
JAML	0	0.484852	0.885	0.663	0
NR4A3	0	0.482154	0.82	0.58	0
RAB32	0	0.477506	0.857	0.724	0
FCER1A	0	0.476685	0.622	0.592	0
RIPK2	0	0.469223	0.857	0.684	0
SLC15A3	0	0.467038	0.802	0.608	0
IRF8	0	0.466992	0.817	0.701	0
SLAMF8	0	0.465106	0.869	0.659	0
SERPINB1	0	0.462512	0.931	0.777	0
PLA2G7	0	0.456067	0.72	0.556	0
SLC16A3	0	0.455962	0.847	0.661	0
CSTA	0	0.455833	0.891	0.719	0
PLD3	0	0.454897	0.85	0.762	0
CPM	0	0.44747	0.857	0.636	0
CLEC10A	0	0.446451	0.806	0.564	0
UCP2	0	0.444287	0.863	0.7	0
ADGRE2	0	0.443651	0.861	0.716	0
CD300A	0	0.439811	0.81	0.551	0
PLXNC1	0	0.439094	0.819	0.642	0
CXCL2	0	0.435201	0.85	0.8	0
UPP1	0	0.433067	0.931	0.761	0
CD1C	0	0.431893	0.825	0.49	0
SERPINB9	0	0.429053	0.849	0.67	0
SLC11A1	0	0.427956	0.908	0.711	0
CD36	0	0.427202	0.899	0.499	0
PPIF	0	0.422407	0.823	0.724	0
LRRC25	0	0.422164	0.848	0.742	0
CHMP1B	0	0.413596	0.854	0.78	0
BASP1	0	0.413365	0.873	0.676	0
AXL	0	0.41247	0.733	0.67	0
TFEC	0	0.410802	0.805	0.79	0
PLBD1	0	0.410399	0.828	0.76	0
IL1RN	0	0.394344	0.735	0.615	0
RETN	0	0.391062	0.822	0.651	0
SDS	0	0.388918	0.683	0.456	0
FPR3	0	0.386428	0.751	0.514	0
LILRB2	0	0.385495	0.827	0.619	0
ABCA1	0	0.38542	0.76	0.702	0
CLEC4A	0	0.380591	0.779	0.477	0
BCAT1	0	0.380008	0.856	0.664	0
SNAI1	0	0.377022	0.908	0.75	0
LCP2	0	0.37648	0.87	0.698	0
NLRP3	0	0.376028	0.752	0.649	0
PLTP	0	0.373664	0.739	0.745	0
NPL	0	0.373052	0.691	0.665	0
LUCAT1	0	0.372995	0.858	0.692	0
PILRA	0	0.369103	0.723	0.467	0
PTPRE	0	0.368693	0.811	0.709	0
KYNU	0	0.368066	0.789	0.631	0
OSM	0	0.364631	0.841	0.708	0
F13A1	0	0.359837	0.869	0.604	0
SMIM25	0	0.359679	0.888	0.714	0
FOLR2	0	0.351126	0.599	0.422	0
ZNF331	0	0.349841	0.854	0.718	0
LHFPL2	0	0.349494	0.766	0.632	0
CD37	0	0.349086	0.926	0.785	0
CFP	0	0.341313	0.84	0.626	0
ADAMDEC1	0	0.330505	0.76	0.532	0
TNFAIP3	0	0.328118	0.923	0.872	0
NCF1	0	0.32452	0.836	0.766	0
PTGS2	0	0.323954	0.803	0.764	0
CCL17	0	0.322798	0.807	0.689	0
RAP2B	0	0.321273	0.793	0.716	0
INSIG1	0	0.31559	0.839	0.678	0
CYP27A1	0	0.31381	0.841	0.643	0
CA2	0	0.296345	0.781	0.504	0
CEBPA	0	0.295931	0.762	0.66	0
FCGR1B	0	0.295017	0.812	0.543	0
B3GNT5	0	0.294602	0.839	0.726	0
CLEC4E	0	0.292416	0.823	0.598	0
MCEMP1	0	0.290293	0.866	0.785	0
GK	0	0.290037	0.823	0.672	0
TIMP2	0	0.28792	0.902	0.726	0
TLR4	0	0.28731	0.803	0.716	0
RBM47	0	0.283364	0.848	0.705	0
PLAU	0	0.281289	0.706	0.679	0
NINJ1	0	0.274072	0.809	0.735	0
VEGFA	0	0.271352	0.883	0.75	0
CCR1	0	0.270718	0.763	0.731	0
VMO1	0	0.27005	0.675	0.573	0
CCRL2	0	0.264795	0.772	0.694	0
ANKRD22	0	0.264349	0.834	0.599	0
HMGA1	0	0.261735	0.853	0.663	0
EPB41L2	0	0.259218	0.701	0.56	0
CHML	0	0.259153	0.838	0.686	0
CXCL10	0	0.255238	0.711	0.545	0
IL1A	0	0.253627	0.718	0.677	0
ATF7IP2	0	0.250945	0.867	0.721	0
SLC40A1	3.06798e-297	0.4278	0.776	0.685	6.13595e-294
CHIT1	6.84563e-257	0.467717	0.689	0.558	1.36913e-253
MT1H	4.86036e-230	1.29235	0.767	0.702	9.72072e-227
MT1G	4.22651e-209	1.24683	0.778	0.673	8.45302e-206
CCL18	7.06111e-205	0.320938	0.608	0.546	1.41222e-201
MT1M	1.87642e-09	0.71653	0.739	0.736	3.75285e-06
CHI3L1	0.187374	0.520513	0.539	0.617	1
MT1A	0.203705	0.272105	0.654	0.663	1
APOC2	0.409812	0.516229	0.439	0.412	1
MT2A	0.534686	0.459583	0.901	0.858	1

## Sheet: T
Gene	p_val	avg_logFC	pct.1	pct.2	p_val_adj
CCL5	0	2.07206	0.913	0.711	0
IL7R	0	1.93623	0.89	0.706	0
TRBC2	0	1.85413	0.949	0.707	0
CD69	0	1.84306	0.966	0.752	0
IL32	0	1.83447	0.983	0.815	0
CD2	0	1.74941	0.947	0.611	0
TRAC	0	1.6401	0.943	0.655	0
TRBC1	0	1.53226	0.87	0.628	0
CD52	0	1.38358	0.966	0.767	0
IFNG	0	1.37091	0.865	0.718	0
GZMA	0	1.31846	0.865	0.687	0
CD7	0	1.21616	0.9	0.604	0
GZMK	0	1.20041	0.758	0.648	0
CCL4	0	1.19192	0.908	0.747	0
GZMH	0	1.1882	0.878	0.736	0
HCST	0	1.11843	0.927	0.72	0
CXCR4	0	1.11228	0.963	0.759	0
LTB	0	1.08688	0.782	0.649	0
DUSP2	0	1.08044	0.925	0.829	0
CD8A	0	1.07633	0.857	0.671	0
CD8B	0	1.04095	0.86	0.664	0
KLRB1	0	1.00284	0.793	0.604	0
DOK2	0	0.965315	0.899	0.767	0
NKG7	0	0.91867	0.858	0.691	0
KLRC1	0	0.91777	0.884	0.63	0
S100A4	0	0.911483	0.969	0.827	0
GZMB	0	0.90611	0.84	0.574	0
KLRD1	0	0.789696	0.905	0.756	0
ARL4C	0	0.771692	0.832	0.759	0
CST7	0	0.751428	0.75	0.674	0
RUNX3	0	0.744624	0.765	0.658	0
ZFAND2A	0	0.729976	0.949	0.89	0
HSPA6	0	0.723986	0.94	0.865	0
TNF	0	0.677245	0.799	0.701	0
GPR171	0	0.673909	0.808	0.638	0
BIRC3	0	0.658756	0.885	0.852	0
TAGAP	0	0.643992	0.837	0.757	0
CYTOR	0	0.639032	0.854	0.747	0
XCL2	0	0.626683	0.772	0.673	0
TNFSF14	0	0.62403	0.798	0.802	0
CD37	0	0.606746	0.881	0.769	0
CXCR6	0	0.606348	0.73	0.708	0
LSP1	0	0.576354	0.855	0.798	0
HMGB2	0	0.572488	0.898	0.835	0
ZNF331	0	0.554028	0.798	0.706	0
BATF	0	0.551755	0.79	0.749	0
DNAJB4	0	0.550716	0.945	0.878	0
CXCL13	0	0.544179	0.879	0.841	0
HOPX	0	0.538144	0.804	0.654	0
LINC01871	0	0.529679	0.656	0.588	0
CTSW	0	0.528195	0.773	0.676	0
CD27	0	0.514012	0.738	0.659	0
DUSP4	0	0.512181	0.791	0.716	0
RGS1	0	0.502303	0.827	0.67	0
KLF6	0	0.49225	0.956	0.921	0
KLRC3	0	0.485937	0.912	0.839	0
CCL4L2	0	0.478046	0.813	0.778	0
TIGIT	0	0.460396	0.684	0.433	0
CD40LG	0	0.459671	0.659	0.671	0
PRDM1	0	0.449154	0.836	0.671	0
TNFAIP3	0	0.449113	0.883	0.875	0
GPR65	0	0.44098	0.729	0.605	0
TRG-AS1	0	0.439241	0.761	0.653	0
TNFRSF18	0	0.435015	0.728	0.697	0
ICOS	0	0.429079	0.631	0.512	0
TNFSF9	0	0.427505	0.818	0.686	0
GIMAP7	0	0.41953	0.831	0.685	0
MAF	0	0.416014	0.713	0.613	0
CRIP1	0	0.4078	0.916	0.836	0
PTTG1	0	0.407445	0.75	0.589	0
PRF1	0	0.403587	0.683	0.535	0
UCP2	0	0.391532	0.761	0.699	0
GLIPR1	0	0.391409	0.775	0.819	0
TNFRSF4	0	0.366464	0.728	0.611	0
AC025164.1	0	0.363199	0.727	0.735	0
GNLY	0	0.360731	0.855	0.703	0
EMP3	0	0.353213	0.833	0.754	0
GPR183	0	0.348901	0.703	0.65	0
PMAIP1	0	0.33178	0.872	0.824	0
CLIC3	0	0.330857	0.836	0.714	0
JAML	0	0.320322	0.716	0.673	0
AL499604.1	0	0.318402	0.732	0.768	0
OASL	0	0.314483	0.652	0.691	0
GATA3	0	0.30557	0.731	0.809	0
CRTAM	0	0.302818	0.756	0.537	0
CD84	0	0.30077	0.785	0.733	0
CCR7	0	0.293658	0.736	0.506	0
TNFRSF9	0	0.279237	0.753	0.636	0
LINC02446	0	0.273129	0.644	0.564	0
RGS2	0	0.264146	0.924	0.847	0
RGCC	0	0.251983	0.861	0.785	0
LINC00892	0	0.251375	0.632	0.41	0
CTLA4	3.40031e-301	0.259673	0.58	0.63	6.80061e-298
XCL1	4.45161e-155	0.410699	0.524	0.495	8.90323e-152
CITED2	6.31492e-123	0.26638	0.777	0.8	1.26298e-119

## Sheet: Fibroblasts
Gene	p_val	avg_logFC	pct.1	pct.2	p_val_adj
TAGLN	0	3.41146	0.98	0.637	0
MYL9	0	2.93118	0.994	0.716	0
ACTA2	0	2.89978	0.985	0.647	0
RGS5	0	2.86123	0.964	0.586	0
C11orf96	0	2.75831	0.962	0.638	0
TPM2	0	2.72587	0.986	0.675	0
CALD1	0	2.70619	0.993	0.711	0
MYH11	0	2.20662	0.907	0.656	0
MUSTN1	0	2.10181	0.947	0.649	0
COL1A2	0	2.02918	0.921	0.692	0
MGP	0	2.02664	0.992	0.818	0
IGFBP7	0	1.92343	0.997	0.761	0
COL3A1	0	1.91938	0.889	0.679	0
COL1A1	0	1.84933	0.923	0.7	0
MFGE8	0	1.80975	0.973	0.747	0
SOD3	0	1.77793	0.973	0.599	0
NDUFA4L2	0	1.76906	0.836	0.549	0
CRYAB	0	1.75998	0.932	0.765	0
CCL19	0	1.74329	0.918	0.755	0
TPM1	0	1.72116	0.98	0.76	0
COL6A2	0	1.71599	0.98	0.717	0
MAP1B	0	1.71031	0.977	0.689	0
IGFBP5	0	1.70723	0.923	0.663	0
CCL2	0	1.69853	0.849	0.61	0
ADIRF	0	1.69149	0.974	0.784	0
PLN	0	1.64594	0.959	0.596	0
FRZB	0	1.57706	0.953	0.615	0
DCN	0	1.57497	0.713	0.545	0
BGN	0	1.52246	0.949	0.655	0
C1R	0	1.52199	0.961	0.765	0
MYLK	0	1.46831	0.967	0.576	0
GJA4	0	1.46459	0.86	0.538	0
PPP1R14A	0	1.41815	0.948	0.612	0
PDGFRB	0	1.39255	0.925	0.523	0
C1S	0	1.37761	0.941	0.675	0
NOTCH3	0	1.36934	0.918	0.707	0
COL14A1	0	1.34239	0.963	0.541	0
RERGL	0	1.32696	0.92	0.517	0
ECRG4	0	1.31749	0.831	0.56	0
IGFBP6	0	1.31329	0.899	0.657	0
COL6A1	0	1.31094	0.951	0.673	0
PTGDS	0	1.29801	0.727	0.576	0
MCAM	0	1.29697	0.968	0.672	0
TIMP3	0	1.29128	0.989	0.777	0
FXYD1	0	1.28232	0.928	0.63	0
CSRP2	0	1.28193	0.941	0.581	0
SYNPO2	0	1.25466	0.908	0.654	0
LGALS1	0	1.22015	0.988	0.815	0
TIMP1	0	1.21949	0.979	0.86	0
RRAD	0	1.20666	0.89	0.7	0
SPARC	0	1.196	0.965	0.706	0
CPE	0	1.18804	0.947	0.684	0
THY1	0	1.17802	0.809	0.544	0
ADAMTS1	0	1.16768	0.932	0.611	0
CCN1	0	1.15531	0.919	0.8	0
RARRES2	0	1.15445	0.887	0.712	0
IGFBP2	0	1.14443	0.936	0.725	0
PLAC9	0	1.13824	0.911	0.569	0
FBLN1	0	1.13394	0.843	0.716	0
MFAP4	0	1.12033	0.918	0.603	0
PTP4A3	0	1.119	0.859	0.647	0
CRIP1	0	1.11722	0.951	0.846	0
CNN1	0	1.11581	0.909	0.552	0
AEBP1	0	1.1129	0.964	0.676	0
CRISPLD2	0	1.1038	0.857	0.694	0
GADD45B	0	1.07918	0.977	0.91	0
PALLD	0	1.07472	0.944	0.797	0
GEM	0	1.07369	0.838	0.639	0
COL6A3	0	1.07282	0.812	0.576	0
CAMK2N1	0	1.05995	0.864	0.632	0
NEXN	0	1.05911	0.917	0.635	0
CAVIN3	0	1.05067	0.921	0.657	0
VIM	0	1.04495	0.998	0.892	0
EFHD1	0	1.04436	0.928	0.583	0
SPARCL1	0	1.0404	0.99	0.764	0
SERPINF1	0	1.02058	0.773	0.62	0
CAV1	0	1.01749	0.96	0.758	0
PCOLCE	0	1.01552	0.859	0.685	0
FILIP1L	0	1.0073	0.892	0.663	0
ID4	0	0.991332	0.908	0.711	0
FHL1	0	0.987166	0.861	0.545	0
MT1A	0	0.982408	0.795	0.645	0
PHLDA1	0	0.975908	0.889	0.75	0
LMOD1	0	0.975609	0.927	0.6	0
MT2A	0	0.975114	0.993	0.845	0
CARMN	0	0.974546	0.901	0.569	0
CPM	0	0.969915	0.898	0.627	0
LHFPL6	0	0.951713	0.888	0.737	0
RGS16	0	0.939676	0.805	0.762	0
RCAN2	0	0.924663	0.855	0.62	0
KCNE4	0	0.917554	0.881	0.593	0
PCP4	0	0.912298	0.769	0.559	0
IGFBP4	0	0.893369	0.98	0.735	0
FN1	0	0.87707	0.941	0.76	0
SLIT3	0	0.87527	0.904	0.559	0
PDK4	0	0.871088	0.937	0.842	0
PRRX1	0	0.866	0.872	0.646	0
PMEPA1	0	0.861963	0.939	0.629	0
CCDC80	0	0.858562	0.871	0.582	0
NR2F1	0	0.857531	0.811	0.601	0
THBS1	0	0.852741	0.797	0.71	0
ADAMTS4	0	0.842023	0.831	0.636	0
MT1M	0	0.832976	0.902	0.715	0
COL4A2	0	0.830199	0.926	0.734	0
ID3	0	0.827514	0.968	0.879	0
TBX2	0	0.821901	0.831	0.372	0
MT1E	0	0.814832	0.927	0.682	0
COX7A1	0	0.811012	0.882	0.482	0
PGF	0	0.8056	0.896	0.68	0
PDLIM3	0	0.801909	0.937	0.603	0
GGT5	0	0.795877	0.924	0.65	0
LTBP1	0	0.755968	0.958	0.695	0
DKK3	0	0.75542	0.882	0.472	0
STEAP4	0	0.75147	0.706	0.605	0
HEYL	0	0.7229	0.909	0.652	0
AKAP12	0	0.714668	0.84	0.587	0
COL4A1	0	0.71403	0.904	0.667	0
PTN	0	0.71355	0.786	0.477	0
SLC7A2	0	0.704433	0.931	0.494	0
MYC	0	0.699195	0.849	0.822	0
ADRA2A	0	0.69737	0.822	0.491	0
GPX3	0	0.677618	0.9	0.691	0
WFDC1	0	0.674664	0.782	0.548	0
RND3	0	0.668649	0.872	0.776	0
PRELP	0	0.663389	0.884	0.502	0
EGR1	0	0.65925	0.92	0.874	0
ACTG2	0	0.64988	0.936	0.576	0
CH25H	0	0.647149	0.82	0.695	0
SDC2	0	0.645626	0.932	0.705	0
ASPN	0	0.644942	0.918	0.699	0
CYP1B1	0	0.642744	0.767	0.627	0
MXRA8	0	0.637466	0.825	0.561	0
NRGN	0	0.63496	0.918	0.563	0
NTRK2	0	0.619652	0.903	0.579	0
GPM6B	0	0.615352	0.686	0.699	0
PLPP3	0	0.609516	0.925	0.667	0
FILIP1	0	0.603771	0.889	0.584	0
PMP22	0	0.601166	0.825	0.698	0
ABCC9	0	0.600302	0.682	0.503	0
S1PR3	0	0.59607	0.907	0.763	0
A2M	0	0.595772	0.98	0.738	0
EMILIN1	0	0.593258	0.936	0.617	0
COL5A2	0	0.587317	0.777	0.614	0
TPPP3	0	0.585261	0.823	0.688	0
GUCY1A2	0	0.582491	0.663	0.487	0
FOXC2	0	0.574851	0.851	0.468	0
CCDC102B	0	0.571081	0.721	0.649	0
RAMP1	0	0.559596	0.895	0.552	0
PHLDA2	0	0.558922	0.926	0.828	0
HSPB6	0	0.558723	0.819	0.599	0
DST	0	0.557871	0.909	0.677	0
FHL2	0	0.552282	0.839	0.696	0
EDNRB	0	0.542362	0.721	0.62	0
MMP2	0	0.542313	0.743	0.549	0
FOXC1	0	0.535267	0.909	0.794	0
LURAP1L	0	0.534795	0.815	0.567	0
IL6	0	0.532982	0.662	0.492	0
S100A6	0	0.529232	0.995	0.961	0
FXYD6	0	0.525175	0.787	0.58	0
SOCS3	0	0.516847	0.928	0.835	0
RASD1	0	0.511157	0.808	0.741	0
TIMP2	0	0.508025	0.942	0.718	0
NNMT	0	0.508018	0.963	0.784	0
RBP1	0	0.507838	0.76	0.727	0
HSPB8	0	0.50623	0.861	0.766	0
LTBP4	0	0.497458	0.876	0.735	0
NRARP	0	0.483815	0.922	0.862	0
TFPI	0	0.48134	0.855	0.699	0
LAMA4	0	0.477732	0.787	0.629	0
CCN2	0	0.45836	0.84	0.795	0
CCND1	0	0.451225	0.795	0.665	0
MAP3K7CL	0	0.448775	0.939	0.698	0
SFRP4	0	0.436989	0.768	0.484	0
TNC	0	0.431203	0.918	0.658	0
ITGA8	0	0.430985	0.865	0.488	0
LINC01088	0	0.428126	0.822	0.502	0
FSTL3	0	0.424566	0.851	0.695	0
CTHRC1	0	0.420225	0.887	0.675	0
HGF	0	0.41912	0.655	0.503	0
C7	0	0.417919	0.749	0.525	0
FBXO32	0	0.41734	0.923	0.782	0
MGLL	0	0.410998	0.784	0.599	0
GSN	0	0.409687	0.972	0.784	0
ATP1A2	0	0.407307	0.832	0.521	0
AXL	0	0.401663	0.728	0.67	0
SNCG	0	0.401228	0.838	0.749	0
ALKAL2	0	0.390855	0.693	0.45	0
ITIH5	0	0.372242	0.694	0.49	0
CDKN1C	0	0.369887	0.887	0.823	0
CTSK	0	0.362671	0.751	0.66	0
OSR2	0	0.360218	0.758	0.548	0
CCDC3	0	0.355587	0.901	0.639	0
SCX	0	0.355461	0.791	0.624	0
CXCL14	0	0.353833	0.863	0.517	0
SULF1	0	0.350983	0.92	0.709	0
CCL8	0	0.348293	0.751	0.464	0
APOLD1	0	0.348058	0.798	0.655	0
HOPX	0	0.347866	0.846	0.675	0
PLTP	0	0.344673	0.852	0.731	0
CYGB	0	0.343906	0.678	0.562	0
ISLR	0	0.333836	0.875	0.579	0
NUPR1	0	0.328089	0.932	0.772	0
SLC38A11	0	0.327008	0.902	0.641	0
PDE4C	0	0.323816	0.797	0.452	0
KCNMB1	0	0.32218	0.867	0.692	0
CXCL12	0	0.319319	0.873	0.564	0
ZNF503	0	0.317881	0.723	0.64	0
SNAI2	0	0.315491	0.806	0.688	0
RAB31	0	0.313098	0.912	0.703	0
ECM1	0	0.30665	0.746	0.665	0
DLC1	0	0.305841	0.792	0.615	0
ANGPT2	0	0.303586	0.752	0.536	0
VCAN	0	0.300396	0.929	0.749	0
DIO2	0	0.294294	0.717	0.348	0
SBSPON	0	0.293642	0.859	0.547	0
OGN	0	0.293611	0.735	0.567	0
CASQ2	0	0.280069	0.757	0.501	0
NET1	0	0.278418	0.855	0.789	0
DLX5	0	0.277079	0.675	0.434	0
THBS2	0	0.269768	0.865	0.635	0
TGFBI	0	0.269026	0.876	0.691	0
TBX3	0	0.267533	0.832	0.689	0
OLFML3	0	0.258942	0.639	0.492	0
INHBA	0	0.258089	0.786	0.567	0
TMEM176A	0	0.254352	0.847	0.808	0
ELN	0	0.253972	0.88	0.538	0
RORB	0	0.25057	0.671	0.418	0
TCIM	1.32173e-300	0.336916	0.717	0.663	2.64345e-297
LUM	4.69916e-299	1.68985	0.621	0.495	9.39832e-296
MAFF	5.34933e-266	0.276883	0.861	0.82	1.06987e-262
EPB41L2	3.39365e-263	0.304853	0.655	0.563	6.78731e-260
ALDH1A1	8.5637e-246	0.271143	0.643	0.556	1.71274e-242
TENT5A	4.13704e-244	0.289668	0.798	0.827	8.27408e-241
MSX1	4.3422e-241	0.2837	0.646	0.591	8.6844e-238
CCL26	1.92268e-236	0.266927	0.597	0.472	3.84536e-233
MEG3	5.15787e-215	0.729372	0.629	0.626	1.03157e-211
SSTR2	6.06907e-187	0.28516	0.586	0.48	1.21381e-183
APOD	4.21977e-143	1.51244	0.627	0.498	8.43954e-140
ATF3	1.46824e-137	0.267774	0.925	0.925	2.93648e-134
SYNM	5.4199e-121	0.325236	0.584	0.567	1.08398e-117
SERPINE2	1.41262e-90	0.280276	0.604	0.588	2.82523e-87
CA4	6.75205e-62	0.301502	0.535	0.413	1.35041e-58
IGF1	2.31405e-49	0.264586	0.505	0.462	4.62811e-46
HES5	1.63392e-47	0.260676	0.557	0.604	3.26784e-44
SCN7A	6.74678e-29	0.358456	0.433	0.424	1.34936e-25
CFD	6.62795e-15	0.333536	0.585	0.572	1.32559e-11

## Sheet: B cells
Gene	p_val	avg_logFC	pct.1	pct.2	p_val_adj
IGKC	0	6.37478	0.841	0.651	0
IGHG3	0	4.5626	0.771	0.646	0
IGHM	0	3.57424	0.812	0.719	0
IGHA1	0	3.1671	0.829	0.506	0
JCHAIN	0	2.50688	0.777	0.487	0
CD79A	0	2.30645	0.979	0.715	0
MS4A1	0	2.06726	0.965	0.73	0
BANK1	0	1.55369	0.949	0.625	0
CD37	0	1.44448	0.965	0.795	0
VPREB3	0	1.42427	0.911	0.709	0
LTB	0	1.12437	0.929	0.679	0
IRF8	0	1.09268	0.903	0.708	0
IER5	0	1.04766	0.971	0.925	0
SMIM14	0	0.994506	0.91	0.758	0
HLA-DRA	0	0.957983	0.985	0.861	0
PMAIP1	0	0.956562	0.933	0.835	0
HLA-DQA1	0	0.916244	0.933	0.754	0
44256	0	0.914014	0.901	0.704	0
CD83	0	0.911359	0.89	0.727	0
IGHA2	0	0.878546	0.711	0.37	0
POU2F2	0	0.776642	0.836	0.64	0
LINC01781	0	0.775277	0.837	0.593	0
CD74	0	0.725758	0.979	0.918	0
HLA-DQB1	0	0.712292	0.877	0.719	0
BCL11A	0	0.702621	0.818	0.758	0
FAM30A	0	0.689676	0.77	0.546	0
SPIB	0	0.684385	0.803	0.785	0
HLA-DPB1	0	0.667624	0.945	0.829	0
CD27	0	0.658306	0.83	0.677	0
HLA-DPA1	0	0.650565	0.962	0.829	0
CD24	0	0.643338	0.858	0.742	0
DAPP1	0	0.61619	0.85	0.749	0
TNFRSF13B	0	0.61599	0.773	0.745	0
LINC02397	0	0.51831	0.769	0.568	0
HLA-DQA2	0	0.47375	0.927	0.86	0
STAP1	0	0.42321	0.809	0.611	0
GAPT	0	0.388415	0.807	0.745	0
FCER2	0	0.349598	0.772	0.737	0
CR1	0	0.279862	0.782	0.565	0
CD52	5.7118e-297	0.753555	0.947	0.818	1.14236e-293
LAPTM5	2.26598e-294	0.708643	0.95	0.831	4.53195e-291
LY86	1.36186e-286	0.563953	0.763	0.593	2.72373e-283
IGLC2	3.77496e-285	3.52934	0.699	0.476	7.54992e-282
CYBB	6.47113e-273	0.498954	0.786	0.644	1.29423e-269
CD69	5.27717e-272	0.784614	0.919	0.806	1.05543e-268
OTUD1	2.0011e-264	0.556783	0.826	0.771	4.00219e-261
NCF1	2.65236e-244	0.487459	0.836	0.771	5.30473e-241
BASP1	2.00919e-243	0.606272	0.824	0.692	4.01837e-240
CXCR4	4.16603e-238	0.580197	0.946	0.811	8.33206e-235
LINC01857	2.19232e-225	0.351905	0.695	0.586	4.38465e-222
CCR7	7.24048e-208	0.587262	0.725	0.564	1.4481e-204
AREG	7.99126e-183	0.371192	0.853	0.744	1.59825e-179
HLA-DRB1	1.44895e-182	0.350076	0.94	0.833	2.89789e-179
FCGR2B	1.19014e-174	0.441344	0.679	0.512	2.38028e-171
AFF3	1.19659e-169	0.391947	0.702	0.574	2.39317e-166
TNFSF9	4.36284e-161	0.427721	0.808	0.719	8.72567e-158
TWISTNB	5.77471e-149	0.382246	0.862	0.788	1.15494e-145
TCF4	2.07396e-145	0.251443	0.861	0.757	4.14793e-142
HLA-DMB	8.41537e-135	0.464299	0.779	0.725	1.68307e-131
TAGAP	2.5211e-132	0.313649	0.804	0.778	5.0422e-129
IGHG1	3.97099e-129	2.56427	0.632	0.596	7.94197e-126
HLA-DMA	9.15248e-117	0.27451	0.846	0.769	1.8305e-113
TPD52	3.37325e-114	0.260057	0.769	0.681	6.7465e-111
KLF2	2.21676e-111	0.518684	0.948	0.905	4.43352e-108
PHACTR1	2.24844e-106	0.265302	0.738	0.744	4.49688e-103
UCP2	1.02794e-101	0.325423	0.764	0.715	2.05589e-98
LGALS1	9.27414e-97	0.439643	0.901	0.833	1.85483e-93
TNF	2.08345e-94	0.268639	0.779	0.726	4.16689e-91
GPR183	1.67682e-89	0.352151	0.753	0.662	3.35364e-86
CKS2	6.02328e-87	0.262363	0.855	0.805	1.20466e-83
DERL3	1.61146e-83	0.559258	0.605	0.685	3.22291e-80
CD70	9.03187e-80	0.331873	0.616	0.572	1.80637e-76
IGLC3	5.47202e-78	1.26424	0.555	0.439	1.0944e-74
PLAC8	7.65751e-74	0.314826	0.704	0.76	1.5315e-70
IRF4	2.44261e-60	0.289261	0.6	0.6	4.88523e-57
IGHG4	1.65982e-58	1.38946	0.355	0.675	3.31964e-55
BIRC3	6.49476e-46	0.303156	0.823	0.862	1.29895e-42
SERPINB9	3.33313e-27	0.271914	0.699	0.687	6.66626e-24
MZB1	0.00135986	0.582743	0.468	0.518	1

## Sheet: Neutrophils
Gene	p_val	avg_logFC	pct.1	pct.2	p_val_adj
CXCL8	0	3.906	0.954	0.774	0
S100A8	0	3.69871	0.985	0.867	0
G0S2	0	3.50346	0.953	0.751	0
S100A9	0	3.40786	0.992	0.893	0
BCL2A1	0	3.09219	0.976	0.748	0
C5AR1	0	2.7225	0.923	0.489	0
ALOX5AP	0	2.48219	0.969	0.854	0
TREM1	0	2.42552	0.901	0.796	0
PHACTR1	0	2.35331	0.91	0.741	0
SMIM25	0	2.32606	0.904	0.728	0
FTH1	0	2.3152	1	0.989	0
BASP1	0	2.31349	0.889	0.692	0
SAMSN1	0	2.30694	0.967	0.716	0
SOD2	0	2.2682	0.989	0.892	0
PLAUR	0	2.12861	0.888	0.671	0
LUCAT1	0	2.11775	0.865	0.705	0
MNDA	0	2.11336	0.873	0.685	0
IL1B	0	2.09029	0.937	0.646	0
CLEC4E	0	2.07908	0.921	0.615	0
CMTM2	0	2.06135	0.819	0.529	0
FCGR3B	0	2.04705	0.859	0.688	0
FPR1	0	2.04357	0.848	0.787	0
LST1	0	1.98391	0.855	0.68	0
AQP9	0	1.95512	0.897	0.688	0
TNFAIP3	0	1.9083	0.954	0.876	0
TNFAIP6	0	1.76108	0.911	0.721	0
S100A12	0	1.71014	0.888	0.731	0
SLC11A1	0	1.69851	0.883	0.728	0
AIF1	0	1.68644	0.904	0.728	0
NFKBIA	0	1.64968	0.988	0.944	0
TYROBP	0	1.62604	0.939	0.783	0
HCAR3	0	1.57132	0.806	0.613	0
IL1R2	0	1.4933	0.853	0.57	0
FTL	0	1.25687	0.998	0.988	0
GK	0	1.24713	0.841	0.684	0
MCEMP1	0	0.705575	0.832	0.792	0
OLR1	0	0.553454	0.892	0.617	0
MIR3945HG	0	0.544153	0.831	0.618	0
CFP	0	0.446063	0.872	0.643	0
NLRP3	0	0.440264	0.853	0.656	0
FCN1	0	0.433758	0.865	0.806	0
EREG	0	0.431785	0.906	0.725	0
ANKRD22	0	0.275586	0.868	0.617	0
VCAN	0	0.269835	0.914	0.767	0
SERPINB2	0	0.2538	0.912	0.628	0
OSM	4.75829e-307	1.75462	0.829	0.719	9.51658e-304
RGS2	2.85459e-305	1.71128	0.922	0.866	5.70917e-302
CXCR4	4.67102e-304	1.8761	0.941	0.812	9.34204e-301
SERPINA1	9.16157e-301	1.60454	0.85	0.788	1.83231e-297
VNN2	1.81563e-296	1.56681	0.807	0.704	3.63125e-293
C1orf162	1.18235e-295	0.503916	0.895	0.786	2.36471e-292
B3GNT5	3.06479e-279	0.758129	0.88	0.735	6.12958e-276
PLEK	1.86141e-277	1.85118	0.832	0.749	3.72281e-274
MXD1	4.48849e-267	1.66609	0.849	0.842	8.97698e-264
PI3	3.19481e-265	1.15867	0.862	0.827	6.38963e-262
IER3	8.96294e-259	1.65427	0.945	0.889	1.79259e-255
LRG1	2.45555e-256	1.0279	0.828	0.705	4.91111e-253
FCGR1A	2.99928e-244	0.291555	0.815	0.628	5.99856e-241
PTGS2	7.06927e-244	2.15129	0.811	0.767	1.41385e-240
ANXA3	2.19753e-239	0.413813	0.886	0.701	4.39506e-236
NR4A3	2.42956e-239	0.884047	0.834	0.6	4.85912e-236
ALPL	3.77863e-238	0.640855	0.789	0.65	7.55725e-235
S100P	4.59395e-237	1.03221	0.854	0.89	9.1879e-234
FCER1G	4.91977e-231	1.34813	0.848	0.714	9.83954e-228
IL1RN	9.17827e-229	1.18932	0.777	0.625	1.83565e-225
IL1A	9.30541e-228	0.270526	0.796	0.679	1.86108e-224
VEGFA	1.43852e-221	0.919926	0.888	0.761	2.87705e-218
CCRL2	7.40318e-220	0.640939	0.819	0.7	1.48064e-216
SERPINB1	1.0463e-209	1.20915	0.911	0.79	2.09259e-206
STX11	1.84874e-205	0.967771	0.823	0.672	3.69748e-202
FCGR3A	1.1386e-200	0.461264	0.806	0.625	2.27719e-197
APOBEC3A	1.47545e-200	0.843796	0.758	0.768	2.95091e-197
CCL20	2.98214e-198	0.562713	0.874	0.794	5.96427e-195
HMOX1	9.64584e-195	0.346009	0.859	0.719	1.92917e-191
LY96	8.04519e-193	1.3603	0.812	0.751	1.60904e-189
MPEG1	1.20648e-188	0.268676	0.774	0.563	2.41297e-185
LILRA5	5.14759e-186	0.365545	0.753	0.691	1.02952e-182
CD83	1.90497e-178	1.02345	0.87	0.728	3.80994e-175
AZIN1-AS1	1.00642e-175	0.693611	0.735	0.572	2.01283e-172
CR1	1.90545e-172	0.514902	0.731	0.567	3.8109e-169
FCGR2A	4.10907e-172	1.27704	0.762	0.642	8.21814e-169
TLR4	9.5357e-169	0.891136	0.784	0.723	1.90714e-165
C15orf48	2.17926e-164	1.29119	0.844	0.777	4.35851e-161
IFI30	8.92754e-164	1.01338	0.833	0.757	1.78551e-160
CSTA	3.21562e-157	0.560099	0.791	0.735	6.43124e-154
DSC2	1.57269e-150	0.298207	0.784	0.585	3.14538e-147
GAPT	2.24177e-148	0.451392	0.768	0.746	4.48354e-145
ICAM1	1.26406e-142	1.01901	0.829	0.793	2.52812e-139
CCL3L1	1.33816e-135	1.10464	0.799	0.657	2.67631e-132
RIPK2	8.24638e-131	0.334229	0.802	0.699	1.64928e-127
SLC15A3	7.76262e-128	0.377872	0.767	0.624	1.55252e-124
SNX10	3.0094e-117	1.05048	0.748	0.782	6.01881e-114
PLBD1	3.51672e-112	0.322439	0.774	0.766	7.03343e-109
LAPTM5	6.98949e-110	0.967398	0.806	0.834	1.3979e-106
LCP2	8.10116e-110	1.27954	0.739	0.715	1.62023e-106
RSAD2	2.60935e-109	0.344992	0.33	0.701	5.2187e-106
PILRA	2.75633e-107	0.954389	0.668	0.489	5.51266e-104
TRIB1	1.43613e-102	1.25941	0.764	0.803	2.87225e-99
RAB31	4.76241e-102	0.569171	0.803	0.725	9.52482e-99
CD14	4.15406e-100	0.4254	0.794	0.722	8.30812e-97
CXCL1	5.51905e-97	1.07231	0.739	0.775	1.10381e-93
ADM	7.62607e-97	0.738245	0.826	0.8	1.52521e-93
RBM47	3.93149e-94	0.560562	0.787	0.718	7.86297e-91
FGL2	2.78515e-87	0.712716	0.775	0.734	5.57031e-84
PLXNC1	2.53812e-85	0.565479	0.694	0.659	5.07625e-82
CCL4L2	2.73346e-84	1.28919	0.825	0.787	5.46692e-81
REPS2	4.75119e-84	0.322238	0.657	0.487	9.50238e-81
LRRC25	5.8604e-81	0.297737	0.734	0.753	1.17208e-77
RNF144B	1.99337e-80	0.468399	0.758	0.682	3.98674e-77
COTL1	2.68836e-80	0.918937	0.842	0.824	5.37673e-77
ATP2B1-AS1	3.08729e-76	1.23807	0.683	0.584	6.17458e-73
CTSS	5.87635e-76	0.89461	0.745	0.821	1.17527e-72
PTPRE	1.38622e-75	1.18654	0.714	0.719	2.77244e-72
ITGB2	1.99469e-73	0.307542	0.858	0.788	3.98938e-70
SPI1	2.20295e-73	0.931856	0.675	0.617	4.40589e-70
HCK	8.68736e-73	0.658051	0.671	0.599	1.73747e-69
AL499604.1	1.1912e-72	1.02438	0.727	0.759	2.38239e-69
TAGAP	2.46216e-70	1.10672	0.733	0.779	4.92431e-67
CLEC7A	4.31112e-68	0.736159	0.674	0.709	8.62225e-65
NCF2	1.6289e-67	1.25682	0.648	0.652	3.2578e-64
MX1	2.30938e-67	0.305167	0.533	0.78	4.61875e-64
ABCA1	7.12025e-67	0.275303	0.442	0.712	1.42405e-63
PPIF	9.78723e-63	1.26081	0.688	0.734	1.95745e-59
JAML	3.61737e-62	0.809498	0.714	0.684	7.23473e-59
FGR	4.33267e-60	0.55925	0.693	0.691	8.66533e-57
ADGRE2	3.21043e-58	0.450297	0.694	0.731	6.42086e-55
CXCL16	6.39008e-58	0.686305	0.754	0.745	1.27802e-54
CD37	1.01266e-56	0.679835	0.836	0.798	2.02531e-53
PROK2	6.16198e-55	1.35416	0.605	0.489	1.2324e-51
CXCL2	1.70946e-54	0.44014	0.838	0.804	3.41892e-51
SOCS3	3.9139e-54	0.2519	0.924	0.844	7.8278e-51
ISG15	9.45622e-53	0.497997	0.579	0.803	1.89124e-49
S100A4	1.7997e-51	0.711439	0.884	0.865	3.59941e-48
TKT	4.74014e-51	0.479837	0.81	0.745	9.48028e-48
IFIT2	2.77979e-49	0.795302	0.462	0.744	5.55959e-46
CCL4	3.0639e-49	0.577262	0.858	0.788	6.12781e-46
HCAR2	7.16482e-47	1.0422	0.643	0.747	1.43296e-43
NCF1	5.67485e-41	1.0314	0.675	0.774	1.13497e-37
IGSF6	1.86289e-38	0.891941	0.64	0.653	3.72579e-35
LYZ	7.48316e-38	0.380173	0.67	0.696	1.49663e-34
HOTAIRM1	1.86778e-37	0.320433	0.72	0.675	3.73555e-34
IFIT3	4.50078e-30	0.557982	0.467	0.706	9.00157e-27
HEBP2	1.86957e-26	0.30368	0.876	0.779	3.73914e-23
TNFSF14	8.51729e-26	0.282677	0.735	0.802	1.70346e-22
ITGAX	1.31604e-25	0.900226	0.605	0.709	2.63208e-22
PLAU	6.02328e-24	0.446173	0.645	0.682	1.20466e-20
ETS2	7.02633e-23	0.420223	0.805	0.811	1.40527e-19
AL355881.1	1.82122e-22	0.454868	0.58	0.662	3.64244e-19
RBP7	4.75713e-22	0.259418	0.64	0.617	9.51426e-19
MID1IP1	2.9662e-21	0.268392	0.509	0.668	5.9324e-18
CSF2RB	3.19062e-18	0.787891	0.592	0.684	6.38124e-15
TNFAIP2	3.77988e-15	0.439488	0.552	0.787	7.55977e-12
GPR65	1.31954e-12	0.666717	0.624	0.638	2.63907e-09
DDIT3	2.77149e-12	0.325556	0.67	0.777	5.54298e-09
TXN	2.63411e-11	0.65826	0.844	0.874	5.26822e-08
EGR3	3.24793e-11	0.509943	0.662	0.685	6.49587e-08
SLC2A3	5.53804e-11	0.468285	0.745	0.79	1.10761e-07
EMP3	1.48457e-10	0.387488	0.801	0.775	2.96914e-07
LILRB2	9.99047e-10	0.305264	0.458	0.641	1.99809e-06
SLC16A3	2.16676e-09	0.725241	0.602	0.68	4.33353e-06
TNFSF13B	1.14353e-06	0.736339	0.56	0.649	0.00228706
HIST1H2BC	1.18658e-06	0.449734	0.478	0.564	0.00237315
S100A6	2.2515e-06	0.34303	0.905	0.965	0.004503
CCL3	3.24792e-06	0.51897	0.736	0.755	0.00649585
NR4A2	1.64617e-05	0.570523	0.815	0.79	0.0329235
NINJ1	1.95217e-05	0.679961	0.622	0.744	0.0390434
RNASE6	4.23343e-05	0.256901	0.478	0.575	0.0846687
TYMP	8.07506e-05	0.367748	0.814	0.867	0.161501
HIST1H2AC	0.000160708	0.59108	0.629	0.763	0.321416
GBP1	0.000277702	0.534088	0.627	0.71	0.555404
CREB5	0.000634077	0.435592	0.546	0.599	1
C5AR2	0.00100692	0.304105	0.491	0.444	1
FFAR2	0.00192876	0.594679	0.491	0.444	1
MME	0.00311085	0.493367	0.487	0.546	1
GLIPR1	0.0150386	0.311567	0.731	0.808	1
MAFF	0.0326249	0.382774	0.81	0.824	1
ZFP36L1	0.0355236	0.355023	0.823	0.916	1
CCR1	0.0422017	0.595014	0.556	0.737	1
DAPP1	0.0972302	0.467833	0.566	0.754	1
AC091271.1	0.106793	0.54825	0.562	0.629	1
AC023157.3	0.127955	0.841903	0.585	0.725	1
RAB11FIP1	0.176811	0.525502	0.705	0.823	1
P2RY13	0.200416	0.547664	0.491	0.625	1
CLEC4A	0.202613	0.409286	0.487	0.506	1
LSP1	0.317437	0.438615	0.634	0.816	1
OGFRL1	0.554853	0.507694	0.565	0.692	1
IFIT1	0.713419	0.492189	0.614	0.725	1

## Sheet: NK
Gene	p_val	avg_logFC	pct.1	pct.2	p_val_adj
GNLY	0	2.85047	0.83	0.741	0
CPA3	0	2.19109	0.597	0.307	0
NKG7	0	1.99768	0.843	0.731	0
KLRD1	0	1.67133	0.843	0.794	0
TRDC	0	1.31496	0.853	0.742	0
AREG	0	1.31063	0.862	0.742	0
HSPA6	0	1.27032	0.953	0.883	0
CCL5	0	1.2345	0.928	0.759	0
CCL4	0	1.15211	0.958	0.783	0
CTSW	0	1.13314	0.833	0.697	0
GZMB	0	1.1097	0.837	0.638	0
CD7	0	1.10358	0.856	0.677	0
CST7	0	1.01469	0.815	0.69	0
HCST	0	0.978257	0.898	0.771	0
CD69	0	0.853788	0.956	0.803	0
ALOX5AP	0	0.833367	0.907	0.854	0
RGS13	0	0.802111	0.84	0.562	0
DUSP2	0	0.773266	0.918	0.852	0
DOK2	0	0.653062	0.915	0.798	0
S100A4	0	0.601709	0.961	0.861	0
AL157895.1	0	0.595943	0.864	0.677	0
GPR65	0	0.580369	0.84	0.63	0
CD52	0	0.536232	0.947	0.816	0
FCER1G	0	0.477303	0.906	0.709	0
CD37	0	0.465524	0.903	0.795	0
TYROBP	0	0.463796	0.938	0.78	0
AC022182.2	0	0.290026	0.861	0.719	0
TNFRSF18	0	0.259613	0.777	0.703	0
KLRC3	9.25496e-308	0.912612	0.937	0.856	1.85099e-304
HPGD	6.32129e-305	0.524944	0.795	0.687	1.26426e-301
PRF1	1.07679e-303	0.920767	0.735	0.568	2.15357e-300
GZMA	2.62036e-302	1.08603	0.847	0.73	5.24073e-299
KLRC1	5.92603e-291	0.765958	0.846	0.692	1.18521e-287
CCL4L2	2.34568e-288	0.42767	0.874	0.784	4.69136e-285
KLRB1	3.05165e-279	0.948468	0.766	0.65	6.1033e-276
CCL3	1.53885e-278	0.62194	0.889	0.749	3.0777e-275
RGS2	3.34361e-276	0.690981	0.938	0.865	6.68723e-273
CLIC3	6.62486e-257	1.06477	0.771	0.746	1.32497e-253
LIF	4.86387e-251	0.253405	0.763	0.526	9.72774e-248
HOPX	3.38605e-229	0.637262	0.842	0.689	6.7721e-226
TNFSF14	2.58639e-227	0.410801	0.818	0.8	5.17277e-224
RGS1	3.9496e-217	0.838762	0.829	0.708	7.8992e-214
LAPTM5	2.09652e-215	0.259346	0.905	0.831	4.19304e-212
HPGDS	2.23326e-208	1.24598	0.571	0.41	4.46653e-205
XCL2	4.72212e-201	1.14573	0.708	0.699	9.44423e-198
GZMK	1.24178e-199	0.48856	0.809	0.672	2.48356e-196
CD38	2.98387e-194	0.267533	0.706	0.545	5.96773e-191
TPSB2	4.4342e-190	3.98925	0.715	0.55	8.8684e-187
GZMH	2.57911e-177	0.880882	0.83	0.772	5.15822e-174
XCL1	1.03864e-173	0.698021	0.675	0.496	2.07729e-170
TRBC1	4.33674e-170	0.434368	0.779	0.69	8.67348e-167
SAMSN1	6.92026e-169	0.395953	0.781	0.717	1.38405e-165
TPSAB1	8.21671e-161	3.43562	0.709	0.576	1.64334e-157
EMP3	1.77318e-156	0.30658	0.836	0.773	3.54637e-153
SIGLEC6	2.50558e-153	0.343785	0.445	0.288	5.01115e-150
DNAJB4	8.38329e-147	0.342821	0.954	0.894	1.67666e-143
RUNX3	7.49491e-138	0.357593	0.732	0.685	1.49898e-134
KIT	1.51747e-137	1.29141	0.707	0.587	3.03493e-134
IFNG	1.10672e-135	0.57753	0.766	0.757	2.21345e-132
KLRF1	1.22296e-130	0.723725	0.613	0.566	2.44592e-127
STMN1	9.68606e-109	0.299461	0.753	0.647	1.93721e-105
IL18	7.63004e-99	0.359555	0.744	0.718	1.52601e-95
KLF2	5.93221e-96	0.47145	0.936	0.905	1.18644e-92
HDC	6.64767e-93	0.720269	0.57	0.506	1.32953e-89
IL1RL1	7.1943e-91	1.10761	0.427	0.408	1.43886e-87
ZFAND2A	1.22765e-89	0.281166	0.937	0.904	2.45529e-86
SPON2	1.25667e-89	0.334051	0.699	0.613	2.51334e-86
PLAC8	2.7833e-67	0.31615	0.784	0.758	5.5666e-64
ZNF331	4.7555e-66	0.337972	0.779	0.729	9.51101e-63
MS4A2	1.01302e-64	1.55382	0.541	0.527	2.02603e-61
FGFBP2	1.108e-63	0.676297	0.571	0.526	2.216e-60
NFKBIA	7.37947e-61	0.26031	0.962	0.944	1.47589e-57
UCP2	2.24779e-60	0.278833	0.687	0.717	4.49558e-57
TRG-AS1	2.41693e-59	0.377228	0.637	0.683	4.83386e-56
RHEX	6.36936e-55	1.01007	0.507	0.488	1.27387e-51
SLC18A2	1.79816e-53	0.933536	0.482	0.496	3.59633e-50
CTSG	4.3174e-51	0.718893	0.586	0.768	8.63479e-48
KRT86	1.46205e-36	0.302366	0.591	0.551	2.9241e-33
IL32	1.31167e-35	0.295295	0.902	0.859	2.62334e-32
ARL4C	1.42961e-33	0.315616	0.751	0.78	2.85921e-30
TPSD1	2.74428e-21	0.307732	0.483	0.451	5.48856e-18
VWA5A	4.80751e-12	0.776317	0.548	0.615	9.61502e-09
GATA2	9.74712e-05	0.943818	0.568	0.651	0.194942
KLRC2	0.000339842	0.300628	0.464	0.483	0.679684
KRT81	0.339074	0.250536	0.531	0.782	1

## Sheet: Undefined
Gene	p_val	avg_logFC	pct.1	pct.2	p_val_adj
STMN1	1.40586e-267	2.15287	0.952	0.649	2.81172e-264
H2AFZ	2.59686e-245	1.37664	0.98	0.861	5.19371e-242
GTSE1	1.31052e-218	0.720076	0.883	0.437	2.62105e-215
PCLAF	5.42887e-214	1.40972	0.892	0.572	1.08577e-210
SGO1	3.8875e-209	0.518754	0.875	0.563	7.77501e-206
HMGB2	1.01232e-208	1.68643	0.967	0.851	2.02464e-205
MKI67	7.32666e-207	1.2825	0.896	0.719	1.46533e-203
ZWINT	9.9206e-202	0.740168	0.888	0.703	1.98412e-198
RRM2	6.73156e-201	0.935791	0.877	0.588	1.34631e-197
TYMS	9.67934e-200	1.43473	0.875	0.469	1.93587e-196
UBE2C	2.42849e-195	1.41618	0.866	0.61	4.85699e-192
CDCA3	8.13836e-195	0.410282	0.87	0.622	1.62767e-191
RAD51AP1	1.45175e-193	0.781497	0.877	0.688	2.9035e-190
NCAPG	5.83866e-193	0.708098	0.857	0.462	1.16773e-189
AURKB	1.21606e-189	0.677136	0.848	0.461	2.43213e-186
ASPM	1.92814e-186	1.19317	0.875	0.689	3.85627e-183
ASF1B	2.55146e-185	0.542883	0.848	0.426	5.10293e-182
CCNA2	8.90635e-180	0.752832	0.851	0.567	1.78127e-176
NUF2	2.12757e-179	0.879111	0.848	0.483	4.25515e-176
BIRC5	1.88601e-177	0.951675	0.851	0.571	3.77202e-174
CDCA8	5.64502e-176	0.481447	0.853	0.6	1.129e-172
NUSAP1	8.60199e-171	1.23787	0.859	0.658	1.7204e-167
CDC20	5.14369e-170	0.863015	0.853	0.665	1.02874e-166
FAM111B	4.60474e-168	0.456898	0.853	0.666	9.20947e-165
KIF4A	1.29489e-166	0.340089	0.823	0.482	2.58979e-163
UBE2T	4.80985e-165	0.777629	0.848	0.507	9.6197e-162
TK1	1.95032e-163	0.994084	0.851	0.65	3.90064e-160
TOP2A	6.67766e-162	1.38595	0.836	0.645	1.33553e-158
ANLN	1.83931e-160	0.533616	0.836	0.59	3.67863e-157
KIF11	3.30432e-160	0.675197	0.861	0.68	6.60864e-157
CD1C	3.11808e-157	0.883704	0.844	0.52	6.23616e-154
PRC1	1.232e-154	0.731917	0.848	0.645	2.464e-151
CKS1B	1.97103e-154	0.948668	0.877	0.671	3.94206e-151
CENPM	1.27626e-152	0.75959	0.848	0.611	2.55252e-149
PKIB	2.55937e-151	0.665581	0.881	0.59	5.11874e-148
CDT1	7.46624e-151	0.465358	0.831	0.661	1.49325e-147
44256	4.01871e-150	0.321484	0.916	0.707	8.03742e-147
HLA-DQA2	2.10143e-148	0.774382	0.95	0.861	4.20285e-145
TPX2	2.38537e-148	1.00993	0.818	0.579	4.77074e-145
CDCA2	4.56608e-148	0.35435	0.831	0.65	9.13216e-145
CENPW	1.00963e-147	0.701578	0.851	0.735	2.01927e-144
ESCO2	9.55135e-145	0.493736	0.812	0.534	1.91027e-141
HJURP	5.58025e-144	0.35501	0.822	0.727	1.11605e-140
CDK1	1.76173e-141	0.951498	0.818	0.582	3.52347e-138
CCNB2	6.78497e-141	0.83187	0.807	0.551	1.35699e-137
HMMR	5.75983e-140	0.856589	0.825	0.748	1.15197e-136
CEP55	1.26456e-137	0.679976	0.81	0.639	2.52912e-134
BUB1B	3.00141e-137	0.336807	0.816	0.554	6.00281e-134
CENPF	5.79606e-137	1.27514	0.812	0.527	1.15921e-133
CD1E	2.76511e-134	0.702804	0.827	0.522	5.53023e-131
SPC25	1.64555e-133	0.399061	0.807	0.642	3.2911e-130
CKS2	1.14886e-132	0.899493	0.933	0.806	2.29772e-129
COTL1	4.79456e-132	1.17779	0.95	0.824	9.58911e-129
MYBL2	4.14807e-131	0.388313	0.779	0.412	8.29614e-128
KIFC1	6.90101e-129	0.470841	0.784	0.442	1.3802e-125
MNDA	3.13192e-127	0.624255	0.901	0.687	6.26383e-124
BUB1	5.52929e-126	0.474412	0.803	0.676	1.10586e-122
CLSPN	9.69971e-126	0.579482	0.803	0.588	1.93994e-122
PTTG1	2.33071e-125	1.2417	0.849	0.631	4.66142e-122
KIF23	2.42283e-125	0.456557	0.801	0.62	4.84566e-122
KIF15	1.83267e-124	0.363647	0.794	0.695	3.66533e-121
MND1	3.77567e-124	0.382378	0.779	0.424	7.55135e-121
SGO2	4.25954e-123	0.60306	0.814	0.566	8.51908e-120
KIF20A	1.1177e-122	0.276912	0.784	0.539	2.2354e-119
FCGR2B	1.87505e-121	0.457767	0.838	0.513	3.7501e-118
KNL1	2.1662e-120	0.48038	0.816	0.689	4.3324e-117
AURKA	2.44659e-120	0.43838	0.803	0.616	4.89319e-117
HMGB3	8.67175e-120	0.594204	0.833	0.627	1.73435e-116
SIGLEC10	6.04877e-119	0.328675	0.872	0.684	1.20975e-115
CDKN3	3.48597e-116	0.800254	0.783	0.565	6.97194e-113
PKMYT1	1.45115e-113	0.358528	0.77	0.483	2.90231e-110
HLA-DRB5	4.64189e-112	1.02077	0.963	0.873	9.28379e-109
MS4A6A	5.25581e-112	0.865367	0.879	0.736	1.05116e-108
OGFRL1	8.37482e-112	0.546302	0.903	0.689	1.67496e-108
UHRF1	5.67547e-111	0.402095	0.773	0.697	1.13509e-107
DLGAP5	2.466e-110	0.73005	0.758	0.484	4.93201e-107
TTK	4.30189e-104	0.323087	0.766	0.536	8.60378e-101
PRRG4	2.28232e-101	0.263004	0.929	0.801	4.56463e-98
DIAPH3	2.91936e-101	0.39011	0.768	0.598	5.83872e-98
LSP1	8.74864e-101	0.709803	0.944	0.812	1.74973e-97
ITGB2	2.93955e-100	0.794879	0.9	0.788	5.87911e-97
C1QA	3.72928e-99	1.00092	0.829	0.585	7.45856e-96
SHCBP1	4.33505e-99	0.455297	0.755	0.625	8.6701e-96
GAPT	6.64215e-99	0.371488	0.855	0.745	1.32843e-95
AIF1	1.43668e-98	1.11005	0.877	0.729	2.87336e-95
RNASE6	3.98536e-98	0.736623	0.81	0.572	7.97071e-95
FCGR2A	5.72531e-98	0.506663	0.862	0.643	1.14506e-94
MAD2L1	1.7582e-96	0.718582	0.755	0.608	3.51639e-93
CD86	3.51366e-96	0.319843	0.805	0.609	7.02731e-93
C1QB	4.2391e-96	1.1834	0.799	0.531	8.4782e-93
CENPA	5.51246e-96	0.497323	0.77	0.623	1.10249e-92
RGS1	3.32568e-93	0.89127	0.901	0.711	6.65136e-90
CENPU	1.20272e-91	0.472982	0.758	0.674	2.40544e-88
PLAC8	3.55324e-91	0.799451	0.851	0.758	7.10648e-88
HLA-DRB1	1.64422e-90	0.9965	0.959	0.834	3.28844e-87
PLK1	6.11466e-89	0.368526	0.745	0.549	1.22293e-85
FCGR3A	7.59246e-89	0.368064	0.829	0.627	1.51849e-85
PLD4	1.31764e-87	0.509346	0.779	0.531	2.63528e-84
LAPTM5	2.65348e-84	0.707712	0.946	0.833	5.30697e-81
PBK	1.73371e-82	0.301688	0.742	0.553	3.46741e-79
CLEC4A	1.29224e-81	0.282032	0.783	0.504	2.58448e-78
LST1	2.71242e-80	0.642163	0.831	0.681	5.42484e-77
CDKN2A	5.2667e-80	0.279806	0.781	0.6	1.05334e-76
MS4A7	5.41594e-78	0.463276	0.807	0.627	1.08319e-74
CD74	6.30343e-78	1.00068	0.993	0.919	1.26069e-74
HIST1H1D	5.40844e-77	0.60942	0.758	0.596	1.08169e-73
HIST1H4C	3.23924e-76	1.33659	0.822	0.647	6.47849e-73
HLA-DQB1	7.14102e-74	0.977895	0.862	0.721	1.4282e-70
HLA-DRA	6.22638e-73	1.15272	0.959	0.863	1.24528e-69
CALHM6	6.72291e-73	0.775146	0.797	0.694	1.34458e-69
HLA-DPB1	1.06237e-70	0.963729	0.942	0.831	2.12474e-67
FCER1G	4.90978e-70	0.705648	0.868	0.715	9.81956e-67
HLA-DQA1	5.14176e-70	0.998624	0.861	0.757	1.02835e-66
FCER1A	3.13345e-66	0.68233	0.73	0.594	6.2669e-63
HLA-DPA1	4.1058e-66	1.09986	0.911	0.832	8.21159e-63
LAIR1	3.86973e-65	0.328749	0.809	0.644	7.73947e-62
FABP5	6.31359e-65	0.60903	0.848	0.693	1.26272e-61
CAPG	1.04626e-62	0.745875	0.825	0.728	2.09253e-59
FBP1	2.57412e-62	0.577625	0.836	0.688	5.14824e-59
CRIP1	2.94235e-62	0.684336	0.941	0.857	5.8847e-59
ALOX5AP	2.71217e-59	0.509388	0.907	0.856	5.42434e-56
CD68	1.00619e-58	0.619495	0.799	0.685	2.01238e-55
HLA-DMB	8.59982e-58	0.420975	0.842	0.725	1.71996e-54
VSIG4	5.59762e-57	0.323239	0.743	0.578	1.11952e-53
IGSF6	1.82791e-56	0.534856	0.79	0.652	3.65582e-53
NPC2	9.61142e-56	0.732039	0.928	0.85	1.92228e-52
NEK2	1.37381e-55	0.297464	0.675	0.499	2.74762e-52
TNF	3.95419e-55	0.328449	0.838	0.727	7.90837e-52
ADA2	1.70763e-54	0.250661	0.775	0.566	3.41526e-51
MSR1	6.18911e-54	0.265739	0.734	0.555	1.23782e-50
C3AR1	2.44547e-53	0.252091	0.792	0.645	4.89093e-50
GLA	2.41945e-52	0.346446	0.81	0.658	4.8389e-49
DEPDC1	3.95795e-52	0.296299	0.69	0.56	7.9159e-49
CKAP2	4.96778e-51	0.497357	0.717	0.569	9.93557e-48
KPNA2	2.47292e-49	0.64741	0.796	0.739	4.94583e-46
PLEK	2.04692e-48	0.260718	0.831	0.749	4.09385e-45
C1QC	2.52424e-48	0.86971	0.708	0.532	5.04848e-45
TYROBP	3.05503e-48	0.713326	0.836	0.785	6.11006e-45
CTSS	6.54446e-48	0.476514	0.901	0.819	1.30889e-44
SPI1	1.1437e-47	0.554951	0.742	0.617	2.2874e-44
C1orf162	1.67248e-46	0.582073	0.803	0.787	3.34495e-43
HMGA1	1.7813e-46	0.323335	0.79	0.681	3.56259e-43
SMS	2.98956e-46	0.338112	0.827	0.644	5.97912e-43
UCP2	1.17402e-44	0.453434	0.783	0.716	2.34804e-41
IFI30	4.07514e-44	0.432341	0.835	0.757	8.15029e-41
CENPE	2.43355e-42	0.506873	0.658	0.483	4.8671e-39
OLR1	9.91892e-42	0.329849	0.732	0.62	1.98378e-38
IL1B	1.61939e-38	0.32788	0.747	0.65	3.23878e-35
AKR1B1	9.93827e-38	0.385831	0.777	0.676	1.98765e-34
RASSF4	1.59374e-37	0.262879	0.777	0.709	3.18747e-34
CTSB	1.61275e-36	0.564547	0.926	0.848	3.2255e-33
GLIPR1	2.82867e-36	0.259493	0.864	0.807	5.65734e-33
LILRB4	1.96964e-35	0.2945	0.695	0.532	3.93928e-32
TKT	3.97721e-35	0.303364	0.844	0.745	7.95441e-32
HLA-DMA	6.49717e-35	0.571361	0.825	0.77	1.29943e-31
CSF1R	6.34806e-34	0.306634	0.693	0.596	1.26961e-30
GRN	2.93653e-32	0.511391	0.879	0.806	5.87305e-29
EMP3	3.41741e-32	0.335846	0.849	0.775	6.83482e-29
CCNB1	1.17884e-31	0.73169	0.625	0.511	2.35768e-28
LY86	1.45766e-31	0.450702	0.682	0.596	2.91533e-28
KIF2C	1.49446e-31	0.281409	0.632	0.531	2.98892e-28
CYBB	1.03448e-30	0.573352	0.695	0.647	2.06895e-27
RECQL	5.34581e-30	0.302315	0.768	0.661	1.06916e-26
DNAJA4	1.16825e-29	0.348085	0.898	0.855	2.3365e-26
PMAIP1	5.25776e-28	0.265045	0.864	0.836	1.05155e-24
CKAP2L	1.21372e-27	0.278881	0.628	0.558	2.42745e-24
CD163	1.40696e-27	0.27539	0.738	0.777	2.81391e-24
IL18	7.17344e-27	0.40103	0.712	0.719	1.43469e-23
SNX10	1.4547e-26	0.371463	0.768	0.782	2.9094e-23
GPR183	2.61268e-26	0.375927	0.742	0.663	5.22537e-23
FGL2	3.27171e-26	0.330515	0.771	0.734	6.54342e-23
TYMP	2.04225e-25	0.3477	0.907	0.866	4.08451e-22
TFEC	4.75798e-25	0.353103	0.749	0.792	9.51595e-22
CCL3L1	7.02441e-25	0.560219	0.747	0.659	1.40488e-21
KIF14	6.47965e-22	0.387382	0.617	0.601	1.29593e-18
LGALS1	1.25729e-21	0.46611	0.859	0.834	2.51458e-18
CPVL	1.53064e-21	0.471998	0.688	0.686	3.06129e-18
SERPINA1	7.36467e-21	0.27157	0.771	0.79	1.47293e-17
RAB32	4.72774e-20	0.3217	0.797	0.736	9.45549e-17
IER5	1.24126e-19	0.333035	0.95	0.926	2.48251e-16
LYZ	1.1759e-18	1.00887	0.665	0.696	2.3518e-15
CTSZ	8.25694e-17	0.399332	0.799	0.836	1.65139e-13
CXCL16	1.93959e-16	0.26264	0.775	0.745	3.87917e-13
PSAP	2.66439e-16	0.398347	0.924	0.857	5.32878e-13
XCL2	4.48314e-16	0.343595	0.777	0.699	8.96629e-13
CTSD	1.13283e-15	0.261597	0.922	0.889	2.26566e-12
CD207	3.04389e-14	0.337494	0.572	0.522	6.08778e-11
MS4A4A	1.23592e-12	0.506292	0.613	0.67	2.47183e-09
SLC8A1	2.52426e-12	0.29045	0.641	0.606	5.04852e-09
APOE	5.25116e-09	0.269629	0.662	0.647	1.05023e-05
CHI3L1	8.99759e-09	0.768021	0.61	0.61	1.79952e-05
MAFB	9.82439e-09	0.264423	0.764	0.78	1.96488e-05
HIST1H1B	1.19112e-08	0.32111	0.543	0.427	2.38224e-05
EPB41L2	8.26832e-07	0.252733	0.606	0.573	0.00165366
TROAP	1.20611e-06	0.302235	0.537	0.523	0.00241222
CCL4L2	1.54773e-06	0.552021	0.749	0.788	0.00309547
TREM2	1.69014e-06	0.295625	0.578	0.552	0.00338028
CCL3	3.09151e-05	0.306985	0.695	0.755	0.0618302
CLEC7A	0.000312765	0.252817	0.586	0.709	0.62553
HAVCR2	0.00182584	0.251441	0.6	0.723	1
CHIT1	0.00562024	0.4314	0.587	0.57	1
XCL1	0.132829	0.30286	0.459	0.503	1
SPP1	0.14017	1.01273	0.563	0.636	1
APOD	0.357648	0.728522	0.543	0.512	1
MMP9	0.929828	0.285979	0.502	0.657	1
