# Supplementary material for: Single‐Cell RNA‐seq Reveals a Developmental Hierarchy Super‐Imposed Over Subclonal Evolution in the Cellular Ecosystem of Prostate Cancer
Source: Adv Sci (Weinh). 2022 Mar 24;9(15):2105530. doi: 10.1002/advs.202105530 (PMC9131431; doi:10.1002/advs.202105530)
Supplement: Supplementary file 4 — Supplemental Video 3 [file ADVS-9-2105530-s001.xlsx]

## Sheet: PRAD_all_sub_Tumor_cell_cluster
Gene	p_val	avg_logFC	pct.1	pct.2	p_val_adj	Subtype
MT1H	0	2.00779	0.929	0.812	0	0
MT1G	0	1.83125	0.938	0.73	0	0
CCL4L2	0	1.75887	0.873	0.778	0	0
MT2A	0	1.67644	0.95	0.921	0	0
CCL4	0	1.66885	0.776	0.719	0	0
VIM	0	1.59708	0.823	0.706	0	0
IGFBP7	0	1.48092	0.748	0.669	0	0
CXCL8	0	1.47479	0.924	0.806	0	0
FCER1G	0	1.43334	0.884	0.722	0	0
C15orf48	0	1.39154	0.94	0.778	0	0
MT1M	0	1.37181	0.934	0.804	0	0
TYROBP	0	1.35801	0.825	0.755	0	0
CCL3L1	0	1.35044	0.79	0.732	0	0
APOC1	0	1.32839	0.694	0.589	0	0
CCL3	0	1.28519	0.752	0.742	0	0
ALOX5AP	0	1.0946	0.916	0.816	0	0
BCL2A1	0	1.05634	0.961	0.748	0	0
FTL	0	1.03585	0.984	0.997	0	0
LAPTM5	0	1.00821	0.831	0.826	0	0
CCL14	0	0.955704	0.693	0.565	0	0
MT1F	0	0.920704	0.948	0.752	0	0
SPP1	0	0.873374	0.721	0.623	0	0
FTH1	0	0.850682	0.991	0.999	0	0
SPARC	0	0.814755	0.715	0.642	0	0
AIF1	0	0.775416	0.733	0.769	0	0
IFI30	3.12e-295	1.01205	0.812	0.764	6.23e-292	0
MT1X	1.69e-284	1.40679	0.979	0.946	3.39e-281	0
CD52	1.73e-283	0.717487	0.73	0.8	3.46e-280	0
RGS5	1.03e-242	0.795791	0.656	0.487	2.07e-239	0
VWF	6.52e-219	0.873654	0.687	0.704	1.3e-215	0
LGALS1	1.05e-213	1.27431	0.704	0.635	2.11e-210	0
CXCR4	4.32e-200	1.02367	0.686	0.677	8.64e-197	0
SPARCL1	6.46e-187	1.04611	0.729	0.776	1.29e-183	0
G0S2	1.97e-186	1.31967	0.732	0.776	3.93e-183	0
A2M	4.86e-186	1.19029	0.658	0.739	9.72e-183	0
IL1B	4.15e-140	0.993673	0.634	0.618	8.29e-137	0
LYZ	2.22e-117	0.81189	0.691	0.745	4.44e-114	0
TNFAIP3	2.98e-114	0.769865	0.869	0.88	5.95e-111	0
CD68	3.19e-111	0.709223	0.66	0.701	6.38e-108	0
HLA-DQA1	1.6e-99	0.80059	0.779	0.848	3.2e-96	0
KLF2	1.32e-98	0.899384	0.792	0.884	2.64e-95	0
HLA-DRA	3.63e-93	0.834226	0.841	0.971	7.25e-90	0
SLC2A3	6e-69	0.824292	0.618	0.664	1.2e-65	0
HLA-DPA1	9.4e-61	1.11145	0.712	0.844	1.88e-57	0
CTSC	2.27e-52	0.736749	0.623	0.685	4.53e-49	0
RNASE1	2.69e-36	0.732962	0.595	0.657	5.38e-33	0
FABP5	2.52e-30	0.72262	0.58	0.543	5.04e-27	0
C11orf96	1.94e-15	0.813692	0.563	0.535	3.88e-12	0
C1QA	5.57e-13	0.7192	0.539	0.583	1.11e-09	0
APOE	2e-05	1.21502	0.54	0.64	0.0400106	0
KLK3	0	2.23755	0.988	0.716	0	1
MSMB	0	1.99132	0.969	0.775	0	1
KLK2	0	1.93879	0.988	0.706	0	1
ACPP	0	1.87898	0.973	0.679	0	1
NKX3-1	0	1.19131	0.977	0.528	0	1
KLK4	0	1.13705	0.967	0.574	0	1
SORD	0	1.10729	0.986	0.815	0	1
CPE	0	1.10601	0.981	0.56	0	1
TRGC1	0	1.104	0.934	0.578	0	1
STEAP2	0	1.02836	0.922	0.555	0	1
LRRC26	0	1.00991	0.978	0.639	0	1
PLA2G2A	0	0.993819	0.93	0.561	0	1
AZGP1	0	0.972155	0.994	0.852	0	1
SLC45A3	0	0.901652	0.941	0.608	0	1
PART1	0	0.863843	0.973	0.644	0	1
PDLIM5	0	0.857694	0.971	0.692	0	1
LINC01297	0	0.85136	0.898	0.696	0	1
TMPRSS2	0	0.806968	0.964	0.665	0	1
NCAPD3	0	0.785562	0.915	0.674	0	1
RDH11	0	0.765568	0.922	0.674	0	1
CKB	0	0.730236	0.969	0.739	0	1
GALNT7	0	0.726642	0.992	0.716	0	1
DPP4	0	0.720501	0.956	0.715	0	1
PLPP1	0	0.709443	0.968	0.748	0	1
SPDEF	0	0.68623	0.955	0.693	0	1
SLC39A6	0	0.67074	0.98	0.764	0	1
TPD52	0	0.655586	0.967	0.741	0	1
XBP1	0	0.653735	0.996	0.825	0	1
DHRS7	0	0.651883	0.954	0.748	0	1
TSPAN8	0	0.643546	0.973	0.617	0	1
VEGFA	0	0.63637	0.967	0.905	0	1
ZNF761	0	0.634229	0.908	0.568	0	1
KIAA1324	0	0.633622	0.969	0.577	0	1
POTEM	0	0.630024	0.695	0.437	0	1
GREB1	0	0.617321	0.945	0.752	0	1
NEFH	0	0.616505	0.774	0.59	0	1
SLC44A4	0	0.586407	0.987	0.815	0	1
CREB3L4	0	0.578372	0.923	0.597	0	1
PMEPA1	0	0.57477	0.944	0.751	0	1
ALDH1A3	0	0.563503	0.951	0.73	0	1
DBI	0	0.551785	0.986	0.843	0	1
DCXR	0	0.549565	0.986	0.85	0	1
ACSL3	0	0.543489	0.945	0.755	0	1
ERGIC1	0	0.542183	0.953	0.742	0	1
ZG16B	0	0.53737	0.987	0.861	0	1
ZNF532	0	0.536644	0.918	0.72	0	1
P4HB	0	0.532114	0.982	0.852	0	1
ADIRF	0	0.526321	0.988	0.821	0	1
RAB3B	0	0.522925	0.886	0.652	0	1
IDH1	0	0.519627	0.94	0.726	0	1
MMP7	0	2.31647	0.993	0.922	0	2
OLFM4	0	2.1045	0.947	0.924	0	2
RARRES1	0	1.85254	0.976	0.92	0	2
WFDC2	0	1.5735	0.998	0.91	0	2
SCGB3A1	0	1.50641	0.833	0.738	0	2
LCN2	0	1.49882	0.935	0.871	0	2
SLPI	0	1.48974	0.994	0.954	0	2
CP	0	1.32371	0.938	0.938	0	2
MGP	0	1.27653	0.88	0.779	0	2
CXCL17	0	1.24872	0.954	0.9	0	2
S100P	0	1.24509	0.926	0.924	0	2
GDF15	0	1.24176	0.912	0.787	0	2
KRT19	0	1.18934	0.993	0.927	0	2
SAA1	0	1.16448	0.903	0.946	0	2
AGR2	0	1.10081	0.956	0.857	0	2
KRT7	0	1.0587	0.986	0.955	0	2
PIGR	0	1.04438	0.888	0.824	0	2
ELF3	0	1.04216	0.987	0.936	0	2
CRABP2	0	1.0326	0.951	0.9	0	2
LY6E	0	1.02131	0.991	0.871	0	2
GPRC5A	0	0.981717	0.966	0.948	0	2
ATP1B1	0	0.974971	0.964	0.902	0	2
CXCL1	0	0.962418	0.858	0.79	0	2
CLDN4	0	0.931785	0.99	0.942	0	2
TNFAIP2	0	0.927196	0.94	0.898	0	2
GSTA1	0	0.921866	0.801	0.762	0	2
ZFP36L1	0	0.913928	0.989	0.94	0	2
SCUBE2	0	0.908642	0.897	0.922	0	2
NCOA7	0	0.896264	0.95	0.838	0	2
CFB	0	0.885589	0.971	0.934	0	2
LXN	0	0.859174	0.924	0.855	0	2
RHOV	0	0.853056	0.93	0.912	0	2
SNCG	0	0.84903	0.91	0.787	0	2
S100A6	0	0.84392	0.996	0.949	0	2
MUC1	0	0.843349	0.943	0.894	0	2
NPC2	0	0.777217	0.977	0.928	0	2
RAB11FIP1	0	0.758958	0.929	0.926	0	2
C19orf33	0	0.747685	0.925	0.837	0	2
ANXA2	0	0.726356	0.991	0.895	0	2
MUC20	0	0.704076	0.867	0.579	0	2
CLU	0	0.703618	0.965	0.932	0	2
ASS1	0	0.692182	0.945	0.885	0	2
IGFBP3	0	0.682976	0.94	0.892	0	2
TACSTD2	0	0.678518	0.991	0.929	0	2
KLF5	0	0.675305	0.944	0.932	0	2
GABRP	0	0.643142	0.936	0.92	0	2
KRT17	9.86e-284	0.638431	0.945	0.889	1.97e-280	2
S100A9	1.27e-274	0.950409	0.926	0.926	2.55e-271	2
LTF	1.01e-226	1.80935	0.897	0.875	2.02e-223	2
SCGB1A1	5.34e-28	1.25882	0.683	0.754	1.07e-24	2
MIR205HG	0	1.77998	0.98	0.875	0	3
KRT15	0	1.73989	0.971	0.883	0	3
KRT17	0	1.55365	0.955	0.889	0	3
KRT5	0	1.51667	0.979	0.929	0	3
KRT19	0	1.17808	0.99	0.93	0	3
KRT13	0	1.16153	0.951	0.848	0	3
ID1	0	1.07408	0.984	0.898	0	3
S100A2	0	1.05684	0.914	0.723	0	3
PERP	0	1.04464	0.995	0.89	0	3
DDIT4	0	0.985518	0.992	0.917	0	3
SFN	0	0.966351	0.965	0.825	0	3
EGR1	0	0.956399	0.985	0.894	0	3
TACSTD2	0	0.918157	0.994	0.931	0	3
DST	0	0.898155	0.879	0.649	0	3
IER2	0	0.868567	0.993	0.908	0	3
GADD45A	0	0.86366	0.952	0.799	0	3
ATF3	0	0.838769	0.986	0.933	0	3
KLF6	0	0.805104	0.981	0.884	0	3
ZFP36L1	0	0.733208	0.992	0.941	0	3
CDKN1C	0	0.732946	0.97	0.882	0	3
RND3	0	0.718961	0.934	0.83	0	3
TRIM29	0	0.717871	0.971	0.906	0	3
KRT7	0	0.704469	0.987	0.956	0	3
PHLDA2	0	0.702192	0.957	0.832	0	3
ELF3	0	0.695769	0.988	0.937	0	3
CCN1	0	0.695632	0.918	0.756	0	3
PDLIM1	0	0.681978	0.979	0.856	0	3
NRARP	0	0.666638	0.967	0.922	0	3
TFCP2L1	0	0.659458	0.966	0.929	0	3
SDC1	0	0.657755	0.965	0.853	0	3
LAMB3	0	0.650526	0.951	0.872	0	3
HBEGF	0	0.648157	0.92	0.779	0	3
MPZL2	0	0.640245	0.977	0.854	0	3
KRT16	0	0.635187	0.919	0.864	0	3
DDIT3	0	0.622965	0.936	0.736	0	3
KLF5	0	0.61742	0.96	0.93	0	3
DEFB1	0	0.614333	0.933	0.831	0	3
FOXQ1	0	0.589125	0.938	0.829	0	3
IER3	0	0.588914	0.971	0.891	0	3
LYPD3	0	0.582802	0.935	0.784	0	3
IRX3	0	0.57882	0.965	0.845	0	3
GPRC5A	0	0.568777	0.969	0.948	0	3
FLRT3	0	0.554761	0.9	0.875	0	3
AQP3	0	0.552616	0.969	0.878	0	3
MYC	0	0.550551	0.921	0.799	0	3
CLDN1	0	0.544858	0.907	0.856	0	3
CLDN4	1.39e-275	0.69461	0.993	0.943	2.78e-272	3
KCNQ1OT1	7.51e-260	0.554903	0.943	0.903	1.5e-256	3
MEG3	6.54e-144	0.589569	0.755	0.754	1.31e-140	3
KRT14	2.78e-130	0.598048	0.677	0.592	5.55e-127	3
